# Supplementary material for: Do Symbiotic Microbes Drive Chemical Divergence Between Colonies in the Pratt’s Leaf-Nosed Bat, Hipposideros pratti?
Source: Biology (Basel). 2026 Jan 6;15(2):114. doi: 10.3390/biology15020114 (PMC12837207; doi:10.3390/biology15020114)
Supplement: Supplementary file 1 [file biology-15-00114-s001.zip › Supplementary Files/Table S1.xlsx]

## Sheet: Sheet1
Table S1. Taxonomy and OTU information for the samples
OUT_ID	NY1	NY2	NY3	NY4	NY5	NY6	NY7	NY8	NY9	NY10	SX1	SX2	SX3	SX4	SX5	SX6	SX7	SX8	SX9	SX10	ZT1	ZT2	ZT3	ZT4	ZT5	ZT6	ZT7	ZT8	ZT9	ZT10	Phylum	Class	Order	Family	Genus	Species
OTU1	0	0	0	0	0	0	0	0	0	0	0	0	0	0	8	0	0	0	0	0	0	0	0	0	0	0	0	0	0	0	Armatimonadota	unknown	unknown	unknown	unknown	unknown
OTU2	57	0	0	0	0	0	0	0	0	0	0	0	0	0	0	0	0	0	0	0	0	0	56	0	0	0	0	0	0	0	Proteobacteria	Alphaproteobacteria	Acetobacterales	Acetobacteraceae	Roseomonas	unknown
OTU3	267	271	532	178	14	89	178	157	301	108	152	67	148	924	51	220	39	138	383	370	154	34	71	612	332	85	369	207	146	199	Bacteroidota	Bacteroidia	Chitinophagales	Chitinophagaceae	Sediminibacterium	uncultured_bacterium
OTU4	0	0	0	0	0	0	0	0	0	0	0	0	0	0	0	0	0	0	6	0	0	0	0	0	0	0	0	0	0	0	Firmicutes	Bacilli	Bacillales	Bacillaceae	unknown	unknown
OTU5	0	58	0	0	0	0	0	0	0	0	0	0	0	0	0	0	0	0	0	0	0	0	0	0	0	0	0	0	0	0	Firmicutes	Clostridia	Lachnospirales	Lachnospiraceae	Coprococcus	unknown
OTU6	0	3	0	0	0	0	0	0	0	0	0	0	0	0	0	0	0	0	0	0	0	0	0	0	0	0	0	0	0	0	Bacteroidota	Bacteroidia	Bacteroidales	Muribaculaceae	unknown	unknown
OTU7	0	0	0	0	0	0	0	0	0	0	0	0	0	0	0	0	0	0	0	0	0	0	34	0	0	0	0	0	0	0	Bacteroidota	Bacteroidia	Sphingobacteriales	Sphingobacteriaceae	Sphingobacterium	unknown
OTU8	0	0	0	0	0	0	0	0	0	0	0	0	0	0	0	0	0	0	0	0	0	31	0	41	0	0	0	0	0	0	Dependentiae	Babeliae	Babeliales	unknown	unknown	unknown
OTU9	0	0	0	0	0	0	0	0	0	0	0	0	0	0	4	0	0	0	0	0	0	0	0	0	0	0	0	0	0	0	Firmicutes	Clostridia	Peptostreptococcales_Tissierellales	Anaerovoracaceae	Family_XIII_AD3011_group	uncultured_bacterium
OTU10	0	0	0	0	0	0	0	0	0	0	0	0	0	0	4	0	0	0	0	0	0	0	0	0	0	0	0	0	0	0	Proteobacteria	Gammaproteobacteria	Burkholderiales	Aquaspirillaceae	Rivicola	unknown
OTU11	0	12	0	0	0	0	0	0	0	0	0	0	0	0	0	0	0	0	0	0	0	0	0	0	0	0	0	0	0	0	Firmicutes	Clostridia	Lachnospirales	Lachnospiraceae	unknown	uncultured_bacterium
OTU12	0	0	0	0	0	0	0	0	0	0	0	0	0	0	0	0	0	0	16	0	0	0	0	0	0	0	0	0	0	0	Firmicutes	Bacilli	RF39	unknown	unknown	Firmicutes_bacterium_CAG:822
OTU13	49	10	1	2	0	10	0	0	9	71	0	43	0	0	3	0	61	0	1	30	41	0	1	87	0	0	0	0	0	0	Firmicutes	Clostridia	Oscillospirales	Oscillospiraceae	Intestinimonas	uncultured_bacterium
OTU14	0	0	0	0	0	0	0	0	0	0	0	0	0	0	35	0	0	0	0	0	0	0	0	0	0	0	0	0	0	0	Firmicutes	Clostridia	Lachnospirales	Lachnospiraceae	Lachnospiraceae_NK4A136_group	uncultured_bacterium
OTU15	0	0	0	0	0	0	0	0	0	0	0	0	0	0	0	0	9	0	0	0	0	0	0	0	0	0	0	1	0	55	Firmicutes	Clostridia	Lachnospirales	Lachnospiraceae	Lachnospiraceae_UCG_001	uncultured_bacterium
OTU16	0	0	0	0	0	0	0	0	0	0	0	0	0	0	0	0	0	0	0	0	0	0	0	0	0	0	0	12	0	0	Patescibacteria	Saccharimonadia	Saccharimonadales	unknown	unknown	unknown
OTU17	47	20	47	0	0	0	0	0	0	0	0	0	1	0	7	0	40	0	0	0	0	0	6	0	17	0	0	0	0	32	Firmicutes	Clostridia	Peptostreptococcales_Tissierellales	Anaerovoracaceae	Family_XIII_UCG_001	uncultured_bacterium
OTU18	74	14	53	0	26	0	6	0	0	0	0	0	0	0	286	34	0	0	0	0	0	19	47	0	0	0	0	0	14	0	Firmicutes	Clostridia	Lachnospirales	Lachnospiraceae	Lachnoclostridium	uncultured_organism
OTU19	0	32	0	0	0	0	0	0	0	0	0	0	1	0	0	0	42	0	0	0	0	0	16	0	0	0	0	0	0	0	Firmicutes	Clostridia	Lachnospirales	Lachnospiraceae	Blautia	Lachnospiraceae_bacterium_DW59
OTU20	0	0	0	16	0	0	0	0	0	0	0	0	0	0	0	0	39	0	0	0	0	0	0	0	0	0	0	0	0	0	Bdellovibrionota	Oligoflexia	0319_6G20	unknown	unknown	unknown
OTU21	0	0	0	0	0	2	0	0	0	0	0	0	0	0	0	0	0	0	0	0	0	0	0	0	0	0	0	0	0	0	unknown	unknown	unknown	unknown	unknown	unknown
OTU22	0	0	0	0	0	0	0	0	0	0	0	0	0	0	2	0	0	0	0	0	0	0	0	1	0	0	0	0	0	0	Proteobacteria	Gammaproteobacteria	Burkholderiales	Comamonadaceae	Rhizobacter	unknown
OTU23	0	0	0	0	0	0	0	0	0	0	0	0	0	0	113	0	26	0	0	0	0	0	0	0	0	0	0	0	0	0	Firmicutes	Clostridia	Lachnospirales	Lachnospiraceae	unknown	unidentified
OTU24	0	54	0	0	0	0	0	0	0	8	0	0	0	0	101	0	0	41	0	0	0	0	0	0	0	0	0	17	0	0	Firmicutes	Clostridia	Oscillospirales	Ruminococcaceae	Ruminococcus	Ruminococcus_sp._N15.MGS-57
OTU25	0	0	0	0	0	0	0	0	0	0	0	0	0	47	0	0	0	0	0	0	0	0	0	0	0	0	0	12	0	0	Firmicutes	Bacilli	Bacillales	Bacillaceae	Pseudogracilibacillus	uncultured_bacterium
OTU26	0	0	0	0	0	1	0	0	0	0	0	0	0	0	0	0	0	0	0	0	0	0	0	0	0	0	0	0	0	0	Proteobacteria	Gammaproteobacteria	Burkholderiales	Nitrosomonadaceae	Ellin6067	uncultured_beta_proteobacterium
OTU27	0	0	0	0	53	0	0	0	0	0	0	39	0	0	40	0	0	0	0	0	110	0	0	0	0	0	0	0	0	27	Firmicutes	Clostridia	Clostridia_UCG_014	unknown	unknown	unknown
OTU28	1	13	0	37	135	10	0	0	19	34	0	94	0	0	9	0	44	122	4	32	1	0	3	0	0	1	0	0	32	0	Bacteroidota	Bacteroidia	Bacteroidales	Muribaculaceae	Muribaculum	uncultured_bacterium
OTU29	0	0	0	0	0	0	0	0	0	0	0	0	0	0	0	162	0	0	0	0	0	0	0	0	0	0	109	0	0	0	Proteobacteria	Alphaproteobacteria	Sphingomonadales	Sphingomonadaceae	unknown	unknown
OTU30	11165	3941	6089	4198	6249	2706	5239	3765	8224	8296	21911	14011	14089	8410	1107	14775	2977	14989	4913	8031	10751	6448	2451	10142	9735	13740	13570	5110	6758	10188	Proteobacteria	Gammaproteobacteria	Pseudomonadales	Moraxellaceae	Acinetobacter	unknown
OTU31	0	0	0	1	0	0	0	0	0	36	0	0	0	0	0	0	0	0	0	0	0	0	0	0	0	0	0	0	0	0	Bacteroidota	Bacteroidia	Chitinophagales	Chitinophagaceae	Taibaiella	Taibaiella_chishuiensis
OTU32	0	0	0	0	0	0	0	9	0	0	0	0	0	0	0	0	0	0	0	0	0	0	0	0	0	0	0	0	0	0	Proteobacteria	Gammaproteobacteria	Salinisphaerales	Solimonadaceae	Alkanibacter	unknown
OTU33	0	0	0	0	0	0	0	0	0	0	0	0	0	0	0	0	4	0	0	0	0	0	0	0	0	0	0	0	0	0	Actinobacteriota	Actinobacteria	Propionibacteriales	Propionibacteriaceae	Microlunatus	unknown
OTU34	0	0	0	0	0	0	0	14	0	0	0	0	0	0	0	0	0	0	0	0	0	0	0	0	0	0	0	0	0	0	Proteobacteria	Alphaproteobacteria	unknown	unknown	unknown	uncultured_bacterium
OTU35	0	0	0	0	0	0	0	0	0	0	0	0	0	0	0	0	0	0	0	0	0	0	0	0	70	0	0	0	0	0	Bacteroidota	Ignavibacteria	Ignavibacteriales	Ignavibacteriaceae	Ignavibacterium	uncultured_bacterium
OTU37	0	0	0	0	0	6	0	0	0	0	0	0	0	0	0	0	0	0	0	0	0	0	0	0	0	0	0	0	0	0	Bacteroidota	Rhodothermia	Rhodothermales	Rhodothermaceae	unknown	uncultured_soil_bacterium
OTU38	0	0	0	0	0	0	0	0	0	0	0	0	46	0	0	0	0	0	0	0	0	0	0	0	0	0	0	0	0	0	Proteobacteria	Alphaproteobacteria	Rhizobiales	Rhizobiaceae	Chelativorans	uncultured_bacterium
OTU39	43	21	21	0	0	0	0	0	80	0	1	107	0	0	0	0	20	61	206	0	0	1	0	0	164	0	0	10	0	0	Proteobacteria	Gammaproteobacteria	Pseudomonadales	Moraxellaceae	Acinetobacter	Acinetobacter_lwoffii
OTU40	402	111	545	146	217	164	100	91	411	190	32	220	96	71	206	58	524	272	375	191	387	233	1403	407	138	192	4	458	233	404	Firmicutes	Bacilli	Staphylococcales	Staphylococcaceae	Staphylococcus	Staphylococcus_nepalensis
OTU41	0	0	0	0	0	0	0	0	0	0	0	0	0	0	3	0	0	0	0	0	0	0	0	0	0	0	0	0	0	0	Verrucomicrobiota	Verrucomicrobiae	Chthoniobacterales	Chthoniobacteraceae	Chthoniobacter	uncultured_bacterium
OTU42	0	36	0	0	0	0	0	0	0	0	0	0	0	0	0	0	0	0	0	0	0	0	0	0	0	0	0	0	0	0	Bacteroidota	Bacteroidia	Bacteroidales	Muribaculaceae	unknown	uncultured_bacterium
OTU43	0	0	0	0	0	0	0	0	0	0	0	0	0	0	2	0	0	0	0	0	0	0	0	0	0	0	0	0	0	0	Bacteroidota	Bacteroidia	Bacteroidetes_VC2.1_Bac22	unknown	unknown	metagenome
OTU44	0	0	0	0	0	0	0	0	0	0	0	0	0	0	0	0	0	0	0	0	0	0	0	0	0	0	0	0	0	0	Nitrospirota	Nitrospiria	Nitrospirales	Nitrospiraceae	Nitrospira	metagenome
OTU45	17	0	0	0	0	0	0	0	0	0	0	0	0	0	0	0	0	0	0	0	0	0	0	0	0	0	0	0	0	0	Proteobacteria	Alphaproteobacteria	Rhizobiales	unknown	unknown	unknown
OTU46	0	0	0	0	0	0	0	0	0	0	0	0	0	0	2	0	13	0	0	0	0	0	0	0	0	0	0	0	0	0	Firmicutes	Clostridia	Oscillospirales	Ruminococcaceae	Anaerotruncus	unknown
OTU47	0	0	0	0	0	0	0	0	0	0	0	0	0	0	1	0	0	0	0	0	0	0	0	0	0	0	0	0	0	0	Proteobacteria	Alphaproteobacteria	Acetobacterales	Acetobacteraceae	unknown	uncultured_bacterium
OTU48	0	0	0	0	0	0	0	0	0	0	0	0	1	0	0	0	0	49	0	0	0	0	0	0	0	0	0	0	0	0	Bacteroidota	Bacteroidia	Bacteroidales	Bacteroidaceae	Bacteroides	uncultured_bacterium
OTU49	0	0	0	0	0	10	0	2	0	0	0	0	0	0	0	0	0	0	0	0	0	0	0	0	0	0	0	0	0	0	Gemmatimonadota	S0134_terrestrial_group	unknown	unknown	unknown	uncultured_bacterium
OTU50	0	0	0	0	0	0	0	0	0	0	0	0	0	0	0	0	0	0	17	0	0	0	0	0	0	0	0	0	0	0	Bacteroidota	Bacteroidia	Flavobacteriales	Flavobacteriaceae	Flavobacterium	unknown
OTU51	0	0	0	0	0	0	0	0	0	0	0	0	0	0	6	0	0	0	0	0	0	0	0	0	0	0	0	0	0	0	Acidobacteriota	Vicinamibacteria	Subgroup_17	unknown	unknown	uncultured_bacterium
OTU52	1	0	0	0	0	0	11	0	0	0	0	0	0	0	0	0	0	16	0	0	14	0	0	0	0	0	0	0	0	0	Actinobacteriota	Coriobacteriia	Coriobacteriales	Eggerthellaceae	Enterorhabdus	uncultured_bacterium
OTU53	0	0	0	0	0	7	0	0	0	0	0	0	0	0	0	0	0	0	0	0	0	0	0	0	0	0	0	0	0	0	Bacteroidota	Bacteroidia	Sphingobacteriales	AKYH767	unknown	uncultured_bacterium
OTU54	0	0	0	0	0	0	25	0	0	0	0	0	0	1	1	0	0	0	0	3	0	0	0	0	0	0	1	0	0	0	Patescibacteria	Saccharimonadia	Saccharimonadales	unknown	unknown	unknown
OTU55	0	0	0	0	0	0	0	0	0	0	0	0	0	0	3	0	0	0	0	0	0	0	0	0	0	0	0	0	0	0	Firmicutes	Clostridia	Christensenellales	Christensenellaceae	Christensenellaceae_R_7_group	unknown
OTU56	0	0	0	0	0	0	0	0	0	0	37	0	0	0	0	0	0	0	0	0	0	0	0	0	0	0	0	0	0	0	Proteobacteria	Alphaproteobacteria	Rhizobiales	unknown	unknown	unknown
OTU57	0	0	0	0	22	0	0	0	0	0	0	0	0	0	0	0	0	0	0	0	0	43	0	0	0	0	0	0	0	0	Verrucomicrobiota	Chlamydiae	Chlamydiales	unknown	unknown	unknown
OTU58	0	0	0	0	0	0	0	0	0	0	0	0	0	0	0	0	0	0	0	0	0	16	0	0	0	0	0	0	0	0	Chloroflexi	Anaerolineae	Anaerolineales	Anaerolineaceae	unknown	unknown
OTU59	0	0	0	0	0	0	0	0	0	0	0	0	0	0	2	0	0	0	0	0	0	0	0	0	0	0	0	0	0	0	Chloroflexi	Ktedonobacteria	C0119	unknown	unknown	uncultured_bacterium
OTU60	3	0	0	33	0	0	0	17	0	82	0	0	1	0	0	0	0	0	0	0	65	0	1	0	30	0	0	0	0	0	Proteobacteria	Alphaproteobacteria	SAR11_clade	Clade_III	unknown	uncultured_bacterium
OTU61	0	0	0	0	0	24	0	0	0	0	0	0	0	0	0	0	0	0	0	0	0	0	0	0	0	0	0	0	0	0	Proteobacteria	Gammaproteobacteria	Xanthomonadales	Rhodanobacteraceae	Mizugakiibacter	uncultured_gamma_proteobacterium
OTU62	0	24	0	0	0	0	0	0	0	0	0	0	0	0	0	0	0	0	0	0	0	0	0	0	0	0	0	1	0	0	Spirochaetota	Spirochaetia	Spirochaetales	Spirochaetaceae	Treponema	uncultured_bacterium
OTU63	0	0	0	0	0	0	0	0	0	0	0	0	7	0	0	0	0	0	0	0	0	0	0	0	0	0	0	0	0	0	Firmicutes	Bacilli	Paenibacillales	Paenibacillaceae	Thermobacillus	Thermobacillus_composti_KWC4
OTU64	0	0	19	0	4	8	0	0	0	0	0	0	0	0	43	1	12	0	0	0	44	0	4	0	28	0	0	0	0	0	Firmicutes	Clostridia	Clostridia_vadinBB60_group	unknown	unknown	unknown
OTU65	0	0	0	0	0	0	0	193	0	0	0	0	0	0	0	0	0	0	0	0	0	0	0	0	0	0	0	9	0	0	Proteobacteria	Gammaproteobacteria	Pseudomonadales	Moraxellaceae	Acinetobacter	unknown
OTU66	0	0	0	0	0	0	0	0	0	0	0	0	0	0	9	0	0	0	0	0	0	0	0	0	0	0	0	0	0	0	Patescibacteria	Gracilibacteria	Absconditabacteriales__SR1_	unknown	unknown	SR1_bacterium_oral_taxon_875
OTU67	0	0	0	0	0	0	0	0	0	0	0	0	0	0	0	0	1	0	0	0	0	0	0	0	0	0	0	0	0	0	Firmicutes	Clostridia	Christensenellales	Christensenellaceae	Christensenellaceae_R_7_group	uncultured_bacterium
OTU68	0	0	0	0	0	0	0	0	0	0	0	4	0	0	0	0	0	45	0	0	0	0	0	0	0	0	0	0	0	0	Bacteroidota	Bacteroidia	Bacteroidales	Dysgonomonadaceae	unknown	unknown
OTU69	0	0	0	0	0	0	0	0	0	0	0	0	0	0	9	0	1	0	0	0	0	0	0	0	0	0	0	0	0	0	Proteobacteria	Gammaproteobacteria	Pseudomonadales	Moraxellaceae	Cavicella	uncultured_bacterium
OTU70	0	0	0	0	0	0	0	0	0	0	0	0	0	0	4	0	0	0	0	0	0	0	0	0	0	0	0	0	0	0	Firmicutes	Clostridia	Christensenellales	Christensenellaceae	Christensenellaceae_R_7_group	gut_metagenome
OTU71	0	3	0	44	58	0	0	0	0	0	0	0	0	0	0	63	0	0	0	0	0	75	1	0	0	0	0	40	34	1	Proteobacteria	Gammaproteobacteria	Burkholderiales	Oxalobacteraceae	Noviherbaspirillum	unknown
OTU72	0	0	0	0	0	6	0	0	0	0	0	0	0	0	0	0	0	0	0	0	0	0	0	0	0	0	0	0	0	0	Bacteroidota	Bacteroidia	Cytophagales	Microscillaceae	unknown	unknown
OTU73	1	137	21	18	22	1	69	1	12	64	0	71	0	0	98	0	18	22	0	14	0	4	0	0	0	0	4	0	0	1	Bacteroidota	Bacteroidia	Bacteroidales	Muribaculaceae	unknown	uncultured_bacterium
OTU74	0	0	0	0	0	0	0	0	0	0	0	0	0	0	9	0	0	0	0	0	0	0	0	0	0	0	0	0	0	0	Proteobacteria	Alphaproteobacteria	Rhizobiales	Xanthobacteraceae	Pseudolabrys	Pseudolabrys_taiwanensis
OTU75	0	0	0	0	0	0	0	0	0	0	0	0	0	0	4	0	0	0	0	0	0	0	0	0	0	0	0	0	0	0	Gemmatimonadota	Gemmatimonadetes	Gemmatimonadales	Gemmatimonadaceae	Gemmatimonas	metagenome
OTU76	0	0	0	0	0	0	0	0	0	0	0	0	0	0	2	0	0	0	0	0	0	0	0	0	0	0	0	0	0	0	Chloroflexi	Gitt_GS_136	unknown	unknown	unknown	unknown
OTU77	0	0	0	0	0	0	0	0	0	0	0	0	15	0	0	0	0	0	0	0	0	0	0	0	0	0	0	0	0	0	Actinobacteriota	Actinobacteria	Micromonosporales	Micromonosporaceae	Longispora	uncultured_bacterium
OTU78	0	0	0	0	0	0	0	0	0	0	0	0	0	0	0	0	0	0	0	0	0	0	14	0	0	0	0	0	0	0	Planctomycetota	Phycisphaerae	Phycisphaerales	Phycisphaeraceae	CL500_3	uncultured_bacterium
OTU79	0	22	0	0	0	0	0	0	0	0	0	0	0	0	0	0	0	0	0	0	0	0	0	0	0	0	0	0	0	0	Bacteroidota	Bacteroidia	Bacteroidales	Muribaculaceae	unknown	unknown
OTU80	0	0	0	0	66	0	0	0	0	0	0	0	0	0	0	0	0	0	0	0	0	0	134	0	0	0	0	0	0	0	Firmicutes	Bacilli	Bacillales	Sporolactobacillaceae	Scopulibacillus	Bacillus_sp._MT03
OTU81	0	0	0	0	0	0	0	0	0	0	0	0	0	0	1	0	0	0	0	0	0	0	0	0	0	0	0	0	0	0	Verrucomicrobiota	Verrucomicrobiae	Chthoniobacterales	Chthoniobacteraceae	Chthoniobacter	uncultured_bacterium
OTU82	353	318	498	1867	1209	461	370	171	242	718	164	86	237	582	558	116	399	440	505	941	1183	327	188	416	23	162	37	757	1239	280	Actinobacteriota	Actinobacteria	Bifidobacteriales	Bifidobacteriaceae	Bifidobacterium	Bifidobacterium_longum
OTU83	0	0	0	0	0	0	0	0	0	0	0	0	0	0	0	0	0	0	9	0	0	0	0	0	0	0	0	0	0	0	Patescibacteria	Saccharimonadia	Saccharimonadales	unknown	unknown	Candidatus_Saccharibacteria_bacterium_UB2523
OTU84	0	0	0	38	0	1	0	0	0	0	0	0	0	0	0	1	0	0	0	0	0	1	7	0	0	0	0	54	0	0	Firmicutes	Bacilli	Staphylococcales	Staphylococcaceae	Macrococcus	Macrococcus_caseolyticus
OTU85	0	0	0	0	0	0	0	0	0	0	0	0	0	0	3	0	0	0	0	0	0	0	0	0	0	0	0	0	0	0	Acidobacteriota	Holophagae	Subgroup_7	unknown	unknown	uncultured_bacterium
OTU86	0	33	0	0	0	0	0	1	0	0	0	0	0	0	12	0	0	0	0	0	0	0	0	0	0	0	0	1	0	0	Proteobacteria	Gammaproteobacteria	Burkholderiales	Sutterellaceae	Sutterella	uncultured_bacterium
OTU88	0	0	0	0	0	0	0	0	0	0	0	0	1	0	0	0	0	0	0	0	0	0	0	0	0	0	0	0	0	0	Firmicutes	Symbiobacteriia	Symbiobacteriales	Symbiobacteraceae	unknown	uncultured_soil_bacterium
OTU89	65	0	0	0	0	20	0	0	5	0	0	0	0	0	25	0	0	0	0	0	0	6	2	2	23	0	0	0	49	0	Firmicutes	Clostridia	Lachnospirales	Lachnospiraceae	unknown	unknown
OTU90	0	0	0	0	0	0	0	0	0	0	0	0	0	0	8	0	0	0	0	0	0	0	0	0	0	0	0	0	0	0	Proteobacteria	Gammaproteobacteria	Pseudomonadales	Cellvibrionaceae	Cellvibrio	uncultured_bacterium
OTU91	0	0	0	0	0	10	0	0	0	0	0	0	0	0	0	0	0	0	0	0	0	0	0	0	0	0	0	0	0	0	Gemmatimonadota	Longimicrobia	Longimicrobiales	Longimicrobiaceae	unknown	uncultured_bacterium
OTU92	0	0	0	0	0	0	0	3	0	0	0	0	0	0	0	0	0	0	0	0	0	0	0	0	0	0	0	0	0	0	Bacteroidota	Bacteroidia	Bacteroidales	Muribaculaceae	unknown	uncultured_bacterium
OTU93	0	6	0	0	0	0	0	0	0	0	0	0	0	0	181	0	0	0	0	0	0	0	0	0	0	0	0	0	0	0	Firmicutes	Bacilli	Lactobacillales	Streptococcaceae	Streptococcus	Streptococcus_dysgalactiae_subsp._equisimilis
OTU94	0	0	0	0	0	0	0	0	0	0	0	0	0	0	7	0	0	0	0	0	0	0	0	0	0	0	0	0	0	0	Methylomirabilota	Methylomirabilia	Rokubacteriales	unknown	unknown	unknown
OTU95	0	0	0	0	0	0	0	0	0	0	0	0	0	0	0	0	0	0	0	0	0	0	0	14	0	0	0	0	0	0	Proteobacteria	Gammaproteobacteria	Pseudomonadales	Moraxellaceae	Permianibacter	uncultured_bacterium
OTU96	0	0	0	0	0	0	0	0	0	0	0	0	0	0	4	0	0	0	0	0	0	0	0	0	0	0	0	0	0	0	Proteobacteria	Gammaproteobacteria	Xanthomonadales	Xanthomonadaceae	Arenimonas	unknown
OTU97	47	0	0	1	0	0	0	0	0	128	4	5	0	53	1	0	0	0	0	5	0	36	21	0	18	39	0	0	23	0	Proteobacteria	Gammaproteobacteria	Burkholderiales	Oxalobacteraceae	Herbaspirillum	Herbaspirillum_huttiense
OTU98	0	0	0	41	0	0	0	0	0	0	0	0	0	0	0	0	0	0	0	0	0	0	0	0	0	1	0	0	0	0	Bdellovibrionota	Oligoflexia	Silvanigrellales	Silvanigrellaceae	unknown	uncultured_bacterium
OTU99	0	0	0	0	0	12	0	0	0	0	0	0	0	0	0	0	0	0	0	0	0	0	0	0	0	0	0	0	0	0	Gemmatimonadota	Gemmatimonadetes	Gemmatimonadales	Gemmatimonadaceae	unknown	unknown
OTU100	0	0	0	0	0	0	0	0	0	0	0	0	0	0	8	0	0	0	0	0	0	0	0	0	0	0	0	0	0	0	Acidobacteriota	Blastocatellia	Pyrinomonadales	Pyrinomonadaceae	RB41	uncultured_Acidobacteria_bacterium
OTU101	0	5	0	0	0	0	0	0	0	0	0	0	0	0	0	0	0	0	0	0	0	0	0	0	0	0	0	0	0	0	Firmicutes	Clostridia	Lachnospirales	Lachnospiraceae	Roseburia	uncultured_bacterium
OTU102	0	0	0	0	0	0	13	0	0	0	0	0	0	0	0	0	0	0	0	0	0	0	0	0	0	0	0	0	0	0	Proteobacteria	Gammaproteobacteria	Gammaproteobacteria_Incertae_Sedis	unknown	Acidibacter	uncultured_gamma_proteobacterium
OTU103	0	0	0	0	0	0	0	0	0	35	0	0	0	0	0	0	6	0	0	0	0	0	0	0	0	1	0	0	0	0	Bacteroidota	Bacteroidia	Sphingobacteriales	env.OPS_17	unknown	uncultured_bacterium
OTU104	0	0	0	0	0	0	0	0	0	0	0	0	0	0	0	0	0	0	13	0	0	0	0	0	0	0	0	0	0	0	Bacteroidota	Bacteroidia	Chitinophagales	Chitinophagaceae	Terrimonas	uncultured_bacterium
OTU105	0	0	0	0	0	0	0	0	0	0	0	0	0	0	0	0	0	0	0	7	0	0	0	0	0	0	0	0	0	0	Proteobacteria	Gammaproteobacteria	Burkholderiales	SC_I_84	unknown	uncultured_bacterium
OTU106	0	0	0	0	0	11	0	0	0	57	0	0	0	0	0	0	0	0	0	0	0	1	72	0	0	0	0	0	0	0	Proteobacteria	Alphaproteobacteria	Rhizobiales	Rhizobiaceae	unknown	unknown
OTU107	0	0	0	0	0	0	0	0	0	0	0	0	0	0	1	0	0	0	0	0	0	0	0	0	0	0	0	0	0	0	Bacteroidota	Bacteroidia	Chitinophagales	Chitinophagaceae	Lacibacter	uncultured_bacterium
OTU108	0	0	0	0	0	0	0	0	0	1	0	0	0	0	0	0	0	0	0	0	0	0	0	0	0	0	0	0	0	0	Chloroflexi	Anaerolineae	SBR1031	A4b	unknown	unknown
OTU109	0	17	0	0	0	0	0	0	0	0	0	0	0	0	1	0	12	0	0	0	0	0	0	0	0	0	0	0	0	0	Firmicutes	Clostridia	Lachnospirales	Lachnospiraceae	Eubacterium_xylanophilum_group	uncultured_bacterium
OTU111	0	0	0	0	0	0	0	0	0	39	0	0	0	0	0	0	0	0	0	0	0	0	0	0	0	0	0	0	0	0	Acidobacteriota	Subgroup_21	unknown	unknown	unknown	uncultured_bacterium
OTU112	132	1	0	27	1	1	16	26	0	0	79	0	0	46	691	149	0	0	22	55	0	11	0	0	46	11	0	5	67	0	Actinobacteriota	Actinobacteria	Micrococcales	Microbacteriaceae	Microbacterium	Microbacterium_testaceum
OTU113	0	0	0	0	46	0	0	0	0	0	0	0	0	0	0	0	0	0	0	0	0	0	0	0	0	0	0	0	0	0	unknown	unknown	unknown	unknown	unknown	unknown
OTU114	0	0	0	0	0	13	0	0	0	0	0	0	19	0	0	0	0	0	0	0	0	0	15	0	0	0	0	0	0	0	Bacteroidota	Bacteroidia	Cytophagales	Hymenobacteraceae	Hymenobacter	unknown
OTU115	0	0	0	0	0	0	0	0	0	0	0	0	0	0	0	0	0	0	16	0	0	0	0	0	0	26	0	0	0	0	Actinobacteriota	Actinobacteria	Micrococcales	Intrasporangiaceae	Ornithinimicrobium	uncultured_bacterium
OTU116	0	5	0	0	0	0	0	0	0	0	0	0	0	0	0	0	0	0	0	0	0	0	0	0	0	0	0	0	0	0	Firmicutes	Clostridia	Oscillospirales	Ruminococcaceae	Eubacterium_siraeum_group	uncultured_bacterium
OTU117	0	0	0	0	0	0	0	0	0	0	0	0	0	0	5	0	0	0	0	0	0	0	0	0	0	0	0	0	0	0	Firmicutes	Bacilli	Lactobacillales	Lactobacillaceae	Lactobacillus	uncultured_Lactobacillus_sp.
OTU118	0	0	30	0	0	0	0	0	0	0	0	0	0	0	0	0	0	0	0	0	0	0	0	0	0	0	0	0	64	0	Planctomycetota	Planctomycetes	Isosphaerales	Isosphaeraceae	Tundrisphaera	uncultured_bacterium
OTU119	0	0	0	0	0	3	0	0	0	0	0	0	0	0	0	0	0	0	0	0	0	0	0	0	0	0	0	0	0	0	Proteobacteria	Gammaproteobacteria	Burkholderiales	Nitrosomonadaceae	MND1	uncultured_Burkholderiaceae_bacterium
OTU120	0	0	0	0	0	0	0	0	0	0	0	0	0	0	0	0	0	0	0	0	0	0	0	0	26	0	0	0	0	0	Gemmatimonadota	Longimicrobia	Longimicrobiales	Longimicrobiaceae	unknown	uncultured_bacterium
OTU121	0	0	0	0	0	0	0	0	39	0	0	20	0	0	0	0	0	0	15	0	0	0	5	0	0	0	0	19	0	0	Patescibacteria	Saccharimonadia	Saccharimonadales	Saccharimonadaceae	TM7a	uncultured_bacterium
OTU122	0	0	0	0	0	0	0	0	0	0	0	0	0	0	0	0	0	0	16	0	0	0	0	0	0	0	0	0	0	0	Actinobacteriota	Actinobacteria	Streptosporangiales	Thermomonosporaceae	Actinomadura	uncultured_bacterium
OTU123	0	0	0	27	0	0	0	0	0	0	0	0	0	0	0	0	0	0	0	0	0	40	0	2	0	0	0	0	0	0	Patescibacteria	Saccharimonadia	Saccharimonadales	unknown	unknown	uncultured_bacterium
OTU124	0	0	0	0	0	0	0	0	0	0	0	0	0	0	0	0	0	0	0	0	0	25	0	0	0	0	0	0	0	0	Proteobacteria	Gammaproteobacteria	Xanthomonadales	Xanthomonadaceae	Stenotrophomonas	Stenotrophomonas_panacihumi
OTU125	0	0	0	0	0	0	0	0	0	0	0	0	3	0	0	0	0	0	0	0	0	0	0	0	0	0	0	0	0	0	Bacteroidota	Bacteroidia	Bacteroidales	Prevotellaceae	Prevotella_7	unknown
OTU126	0	0	0	0	0	0	0	0	0	0	0	0	0	0	14	0	0	0	0	0	0	0	0	0	0	0	0	0	0	0	Bacteroidota	Bacteroidia	Bacteroidales	Bacteroidaceae	Bacteroides	uncultured_bacterium
OTU127	0	0	0	0	0	0	0	0	0	0	0	0	0	0	0	0	0	0	0	0	0	0	0	13	0	0	0	0	0	0	Chloroflexi	Chloroflexia	Kallotenuales	AKIW781	unknown	unknown
OTU128	0	0	0	0	0	0	0	0	0	0	0	0	0	0	7	0	0	0	0	0	0	0	0	0	0	0	0	0	0	0	Bacteroidota	Bacteroidia	Bacteroidales	Bacteroidaceae	Bacteroides	Bacteroides_intestinalis_DSM_17393
OTU129	0	0	0	0	0	0	14	0	0	0	0	0	0	0	0	0	0	0	18	0	0	0	0	0	0	0	0	0	0	0	Firmicutes	Bacilli	Acholeplasmatales	Acholeplasmataceae	Acholeplasma	unknown
OTU130	0	12	0	0	0	0	0	0	0	0	0	0	0	0	3	0	0	0	0	0	0	0	0	0	0	0	0	0	0	0	Firmicutes	Clostridia	Oscillospirales	Oscillospiraceae	UCG_007	uncultured_rumen_bacterium
OTU131	0	13	0	0	0	0	0	0	0	0	0	0	0	0	0	0	0	0	0	0	0	0	0	0	0	0	0	0	0	0	Bacteroidota	Bacteroidia	Bacteroidales	Muribaculaceae	unknown	uncultured_bacterium
OTU132	0	0	0	0	0	0	0	0	0	0	0	1	0	0	1	0	0	0	0	0	0	0	0	0	0	0	0	0	43	0	Firmicutes	Clostridia	Oscillospirales	Ruminococcaceae	UBA1819	uncultured_organism
OTU134	0	0	0	0	0	0	0	0	0	0	0	0	0	0	7	0	0	0	0	0	0	0	0	0	0	0	0	0	0	0	Bacteroidota	Bacteroidia	Flavobacteriales	Weeksellaceae	Moheibacter	Empedobacter_sp._C2-7
OTU135	0	0	0	0	0	0	0	0	0	0	0	0	0	0	0	0	0	0	0	0	0	0	0	0	0	0	0	0	0	0	Proteobacteria	Gammaproteobacteria	Xanthomonadales	Xanthomonadaceae	Luteimonas	unknown
OTU136	0	0	0	0	0	0	0	0	0	0	0	0	0	0	0	0	0	0	0	0	0	0	0	0	0	0	0	0	0	0	Myxococcota	Polyangia	Polyangiales	Sandaracinaceae	unknown	unknown
OTU137	0	7	0	0	0	0	0	0	0	0	0	0	0	0	0	0	0	0	0	0	0	0	0	0	0	0	0	0	0	0	Proteobacteria	Gammaproteobacteria	Enterobacterales	Succinivibrionaceae	Anaerobiospirillum	Anaerobiospirillum_succiniciproducens
OTU138	0	0	0	0	0	0	0	0	0	0	0	0	0	0	0	0	0	0	0	0	1	43	0	0	0	0	0	0	0	0	Proteobacteria	Gammaproteobacteria	Burkholderiales	Sutterellaceae	unknown	uncultured_bacterium
OTU139	0	0	0	0	0	0	0	0	0	0	0	0	0	0	0	0	0	0	0	0	0	0	0	0	0	0	0	5	0	0	Proteobacteria	Gammaproteobacteria	Burkholderiales	Comamonadaceae	unknown	unknown
OTU140	0	0	0	0	41	0	0	0	0	0	0	0	0	0	0	0	0	0	0	0	0	0	0	0	0	0	0	0	0	0	Proteobacteria	Alphaproteobacteria	Holosporales	Holosporaceae	unknown	unknown
OTU141	0	0	1	4	0	0	0	6	0	3	6	1	2898	412	23	39	21	109	4	56	1	6	34	36	0	165	1	40	2	2264	Firmicutes	Bacilli	Lactobacillales	Streptococcaceae	Lactococcus	unknown
OTU142	0	0	0	0	21	0	0	0	0	0	0	21	0	0	0	0	0	0	0	0	0	0	0	0	0	0	0	0	0	0	Bacteroidota	Bacteroidia	Bacteroidales	F082	unknown	uncultured_bacterium
OTU143	0	0	0	0	0	0	0	0	0	0	0	0	0	0	27	0	0	0	0	0	0	0	0	0	0	0	0	0	0	0	Bacteroidota	Bacteroidia	Flavobacteriales	Flavobacteriaceae	Capnocytophaga	Capnocytophaga_sp._oral_clone_DZ074
OTU144	0	0	0	0	0	0	0	0	0	0	0	0	0	0	0	0	0	0	42	1	0	0	0	0	2	0	0	0	0	0	Bacteroidota	Bacteroidia	Sphingobacteriales	Sphingobacteriaceae	unknown	uncultured_compost_bacterium
OTU145	0	3	58	0	547	23	18	0	0	40	0	535	21	0	0	1	72	0	11	0	78	74	69	17	35	5	0	49	0	35	Firmicutes	Clostridia	Lachnospirales	Lachnospiraceae	Lachnospiraceae_NK4A136_group	uncultured_bacterium
OTU146	0	0	0	0	0	0	26	0	0	0	0	0	0	0	0	0	0	0	0	0	0	0	0	0	0	0	0	0	0	0	Proteobacteria	Gammaproteobacteria	Xanthomonadales	Rhodanobacteraceae	Dokdonella	uncultured_Dokdonella_sp.
OTU147	0	0	0	0	0	0	0	0	0	0	0	0	0	0	0	0	0	0	0	0	0	20	0	0	0	0	0	0	0	0	Bacteroidota	Bacteroidia	Chitinophagales	Saprospiraceae	Haliscomenobacter	uncultured_bacterium
OTU148	0	0	0	0	0	0	0	0	0	0	0	0	0	0	0	0	0	0	0	0	7	0	0	0	0	0	0	0	0	0	Firmicutes	Clostridia	Clostridiales	Clostridiaceae	Clostridium_sensu_stricto_1	unknown
OTU149	0	0	0	0	0	6	0	0	0	0	0	0	0	0	0	0	0	0	0	0	0	0	0	0	0	0	0	0	0	0	Acidobacteriota	Acidobacteriae	Solibacterales	Solibacteraceae	Candidatus_Solibacter	uncultured_Acidobacteria_bacterium
OTU150	0	0	0	0	0	0	0	0	0	0	0	0	0	0	3	0	0	0	0	0	0	0	0	0	0	0	0	0	0	0	Actinobacteriota	Thermoleophilia	Gaiellales	Gaiellaceae	Gaiella	uncultured_bacterium
OTU151	0	0	0	0	0	0	0	0	0	0	0	0	0	0	0	0	0	0	31	0	0	0	11	0	0	0	0	0	0	0	Proteobacteria	Alphaproteobacteria	Tistrellales	Geminicoccaceae	unknown	uncultured_bacterium
OTU152	0	0	19	15	17	3	0	0	0	0	0	0	0	0	239	0	0	49	0	0	0	0	52	1	0	1	0	0	0	0	Firmicutes	Clostridia	Lachnospirales	Lachnospiraceae	Eubacterium_eligens_group	unknown
OTU153	43	0	16	36	71	2	0	0	0	0	2	26	2	2	7	0	64	0	5	0	48	0	29	20	51	7	0	34	25	13	Firmicutes	Clostridia	Oscillospirales	Ruminococcaceae	Anaerotruncus	uncultured_bacterium
OTU154	0	0	0	0	0	0	0	0	0	0	0	0	0	0	4	0	0	0	0	0	0	0	0	0	0	0	0	0	0	0	Proteobacteria	Gammaproteobacteria	Burkholderiales	Sutterellaceae	Sutterella	gut_metagenome
OTU155	0	0	0	0	0	0	0	12	0	0	0	0	0	0	0	0	0	0	0	0	0	0	0	0	0	0	0	0	0	0	Actinobacteriota	Thermoleophilia	Solirubrobacterales	Solirubrobacteraceae	Conexibacter	uncultured_bacterium
OTU156	0	0	50	1	0	0	0	0	2	0	0	0	0	0	5	0	0	0	0	0	0	0	0	0	73	0	0	0	1	0	Proteobacteria	Alphaproteobacteria	Rhizobiales	Stappiaceae	Stappia	uncultured_bacterium
OTU157	0	0	0	0	0	0	0	0	0	0	0	0	0	0	0	0	3	0	0	0	0	12	0	0	0	0	0	0	0	0	unknown	unknown	unknown	unknown	unknown	unknown
OTU158	0	269	0	1	0	0	0	1	29	0	0	0	0	1	1	0	0	0	0	0	0	0	0	0	0	0	0	0	0	0	Bacteroidota	Bacteroidia	Bacteroidales	Prevotellaceae	Alloprevotella	unknown
OTU159	0	31	85	0	215	1	0	10	79	0	0	86	0	18	74	0	74	0	0	27	27	0	28	0	11	0	0	0	1	13	Bacteroidota	Bacteroidia	Bacteroidales	Muribaculaceae	unknown	uncultured_bacterium
OTU160	0	0	0	0	0	0	0	0	0	0	0	0	0	0	2	140	0	0	0	0	0	0	0	0	0	0	0	0	0	0	Bacteroidota	Bacteroidia	Bacteroidales	Paludibacteraceae	Paludibacter	uncultured_bacterium
OTU161	0	0	0	0	0	0	0	0	0	0	0	0	0	0	1	0	0	0	0	0	0	0	0	0	0	0	0	0	0	0	Firmicutes	Clostridia	Lachnospirales	Lachnospiraceae	Catonella	uncultured_bacterium
OTU162	0	0	57	0	0	0	0	0	0	0	0	0	0	0	0	0	0	0	0	0	0	0	0	0	0	0	0	0	0	0	Bacteroidota	Bacteroidia	Chitinophagales	unknown	unknown	metagenome
OTU163	0	8	0	0	0	0	0	0	0	0	0	0	0	0	0	0	0	0	0	0	0	0	0	0	0	0	0	0	0	0	Firmicutes	Clostridia	Oscillospirales	Ruminococcaceae	Pygmaiobacter	uncultured_bacterium
OTU164	0	0	0	0	0	0	0	0	0	0	0	0	0	0	0	0	0	0	11	0	0	0	0	0	0	0	0	0	0	0	Proteobacteria	Gammaproteobacteria	Methylococcales	Methylomonadaceae	Methylobacter	unknown
OTU165	0	0	0	0	0	0	0	0	0	0	0	0	0	0	0	56	0	0	0	0	0	0	0	0	0	0	0	0	0	0	Proteobacteria	Gammaproteobacteria	Pseudomonadales	Spongiibacteraceae	BD1_7_clade	unknown
OTU166	0	14	0	0	0	0	0	0	0	0	0	0	0	0	0	0	0	0	0	0	0	0	0	0	0	0	0	0	0	0	Firmicutes	Bacilli	RF39	unknown	unknown	unknown
OTU167	0	0	14	0	0	0	0	52	0	0	0	0	0	0	20	0	0	0	0	0	0	0	0	0	0	0	0	0	0	0	Firmicutes	Bacilli	Lactobacillales	Streptococcaceae	Lactococcus	Lactococcus_garvieae
OTU168	0	0	0	0	0	0	0	0	0	0	0	0	0	0	0	0	0	0	0	0	0	0	0	0	0	0	0	14	0	0	Actinobacteriota	Actinobacteria	Micrococcales	Micrococcaceae	Nesterenkonia	unknown
OTU169	0	0	0	0	0	0	0	0	0	0	0	0	0	0	4	0	0	0	0	0	0	0	0	0	0	0	0	0	0	0	Firmicutes	Clostridia	Lachnospirales	Lachnospiraceae	Tyzzerella	unidentified
OTU170	0	0	0	0	0	0	0	0	0	0	0	0	0	0	0	0	0	0	0	0	0	0	0	0	0	0	0	37	0	0	Firmicutes	Bacilli	Staphylococcales	Gemellaceae	Gemella	Gemella_asaccharolytica
OTU171	0	0	0	0	0	0	0	0	0	0	0	0	0	0	0	0	0	0	0	0	0	0	13	0	0	0	0	0	0	0	Sva0485	unknown	unknown	unknown	unknown	unknown
OTU172	0	0	0	0	0	0	0	0	0	0	0	0	0	0	0	0	0	0	0	0	0	0	0	0	0	0	0	0	23	0	Firmicutes	Clostridia	Clostridia_UCG_014	unknown	unknown	uncultured_bacterium
OTU173	0	0	0	0	0	0	0	0	0	0	0	0	0	0	0	0	0	0	25	0	0	0	0	0	0	0	0	0	0	0	Firmicutes	Bacilli	Erysipelotrichales	Erysipelotrichaceae	Erysipelothrix	unknown
OTU174	42	0	0	0	0	0	0	0	0	0	0	0	28	0	0	0	0	0	0	0	0	0	0	0	0	0	1	0	0	0	Gemmatimonadota	S0134_terrestrial_group	unknown	unknown	unknown	uncultured_Gemmatimonadetes_bacterium
OTU175	0	0	0	0	0	18	11	0	0	1	0	0	0	0	11	0	0	0	0	0	0	0	0	0	0	3	0	0	0	0	Firmicutes	Bacilli	Thermoactinomycetales	Thermoactinomycetaceae	Thermoactinomyces	Thermoactinomyces_daqus
OTU176	0	0	0	16	0	0	0	0	0	1	0	0	0	0	0	0	11	0	0	0	0	0	0	0	0	0	0	0	0	0	Actinobacteriota	Thermoleophilia	Gaiellales	unknown	unknown	metagenome
OTU177	0	0	0	0	0	1	0	1	0	2	0	0	0	0	8	0	0	0	0	12	0	0	12	0	2	0	0	20	0	0	Actinobacteriota	Actinobacteria	Corynebacteriales	Corynebacteriaceae	Lawsonella	unknown
OTU178	0	11	0	0	0	0	0	0	0	0	0	0	0	0	17	0	19	0	0	0	0	0	0	0	0	0	0	0	0	0	Firmicutes	Clostridia	Monoglobales	Monoglobaceae	Monoglobus	uncultured_organism
OTU179	0	0	0	0	0	0	0	0	0	0	0	0	0	0	0	0	0	0	0	1	0	0	90	1	0	0	0	0	0	0	Chloroflexi	Chloroflexia	Chloroflexales	Roseiflexaceae	unknown	Chloroflexaceae_bacterium_sp-jj-1
OTU180	0	0	0	0	0	0	0	0	0	0	0	0	0	0	0	0	0	0	0	0	0	0	0	0	0	0	0	0	0	0	Actinobacteriota	Acidimicrobiia	Microtrichales	unknown	unknown	uncultured_bacterium
OTU181	0	0	0	0	0	0	0	0	0	0	0	0	0	0	0	0	0	51	0	0	0	0	0	0	0	0	0	0	0	0	Actinobacteriota	Actinobacteria	Actinomycetales	Actinomycetaceae	Actinomyces	Actinomyces_massiliensis
OTU182	0	0	0	22	0	0	0	0	15	1	0	0	0	0	8	0	0	0	11	69	0	0	0	0	16	0	0	0	0	55	Firmicutes	Bacilli	Staphylococcales	Staphylococcaceae	Jeotgalicoccus	unknown
OTU183	0	0	0	0	0	0	0	8	0	0	0	0	0	0	0	0	0	0	0	0	0	0	0	0	0	0	0	0	0	0	Proteobacteria	Gammaproteobacteria	Xanthomonadales	Rhodanobacteraceae	Chujaibacter	uncultured_bacterium
OTU184	0	156	34	6	20	0	0	0	4	0	0	105	0	0	0	0	2	0	0	18	0	0	0	0	0	0	0	34	0	0	Bacteroidota	Bacteroidia	Bacteroidales	Bacteroidaceae	Bacteroides	uncultured_bacterium
OTU185	0	0	0	0	0	0	0	0	0	0	0	0	0	0	0	130	0	0	0	0	0	0	0	0	0	0	0	0	0	0	Proteobacteria	Gammaproteobacteria	Xanthomonadales	Xanthomonadaceae	Luteimonas	unknown
OTU186	0	0	0	7	0	0	0	0	0	0	0	0	0	0	0	0	0	0	0	0	0	0	0	0	0	0	0	0	0	0	Myxococcota	Polyangia	MidBa8	unknown	unknown	uncultured_bacterium
OTU187	0	0	0	14	0	0	0	0	0	0	0	0	0	0	0	0	0	0	0	0	0	0	0	0	0	0	0	0	0	1	Actinobacteriota	Actinobacteria	Bifidobacteriales	Bifidobacteriaceae	Alloscardovia	Alloscardovia_omnicolens
OTU188	0	0	25	9	23	0	0	0	0	56	4	0	90	118	2	41	0	42	0	0	2	3	61	11	53	0	33	18	5	45	Proteobacteria	Gammaproteobacteria	Burkholderiales	Comamonadaceae	unknown	unknown
OTU189	0	0	0	0	0	0	0	5	0	0	0	0	0	0	0	0	0	0	0	0	0	0	0	0	0	0	0	0	0	0	unknown	unknown	unknown	unknown	unknown	unknown
OTU190	0	0	0	0	0	0	0	0	4	0	0	0	0	0	1	0	0	0	0	0	0	0	0	0	0	0	0	0	0	0	Bacteroidota	Bacteroidia	Bacteroidales	Rikenellaceae	Rikenellaceae_RC9_gut_group	uncultured_bacterium
OTU191	0	0	0	0	0	0	0	0	0	0	0	0	0	0	0	0	0	0	0	0	0	30	0	0	0	0	0	0	0	0	Planctomycetota	Planctomycetes	unknown	unknown	unknown	uncultured_bacterium
OTU192	0	0	0	0	0	2	0	3	0	0	0	0	0	0	0	0	0	0	0	0	0	0	0	0	0	0	0	0	0	0	Latescibacterota	unknown	unknown	unknown	unknown	uncultured_Pelobacter_sp.
OTU193	0	0	0	0	0	0	0	0	0	0	0	0	0	0	5	0	0	0	0	1	1	0	33	0	0	0	0	0	7	0	Proteobacteria	Alphaproteobacteria	Rhizobiales	Beijerinckiaceae	1174_901_12	uncultured_bacterium
OTU194	0	0	0	0	0	0	0	0	0	0	0	0	0	0	0	0	0	0	0	0	0	0	0	0	0	0	0	0	0	0	Proteobacteria	Gammaproteobacteria	Enterobacterales	Morganellaceae	Buchnera	uncultured_bacterium
OTU195	0	0	0	0	0	0	0	0	0	0	0	0	0	0	2	0	0	0	0	0	0	131	1	0	0	0	0	0	0	0	Proteobacteria	Gammaproteobacteria	Burkholderiales	Comamonadaceae	Comamonas	Comamonas_testosteroni
OTU196	0	8	0	0	0	0	0	0	0	0	0	0	0	0	40	0	0	0	0	0	0	0	0	0	0	0	0	0	0	0	Firmicutes	Clostridia	Clostridia_UCG_014	unknown	unknown	uncultured_bacterium
OTU197	0	0	0	0	0	0	0	0	0	0	0	0	0	0	0	0	0	0	0	0	7	0	0	0	0	0	0	0	0	0	Firmicutes	Bacilli	Bacillales	Marinococcaceae	Natribacillus	Natribacillus_halophilus
OTU198	1	0	0	7	0	0	13	0	0	0	0	0	0	0	5	0	0	0	0	0	0	0	0	0	0	71	0	47	1	1	Firmicutes	Bacilli	Paenibacillales	Paenibacillaceae	Paenibacillus	unknown
OTU199	0	0	0	0	0	0	0	0	0	0	0	0	0	0	5	0	0	0	0	0	0	0	0	0	0	0	0	0	0	0	Chloroflexi	TK10	unknown	unknown	unknown	uncultured_bacterium
OTU200	0	8	0	0	0	0	0	0	0	0	0	0	0	0	0	0	0	0	0	0	0	0	0	0	0	0	0	0	0	0	Actinobacteriota	Actinobacteria	Pseudonocardiales	Pseudonocardiaceae	Crossiella	uncultured_bacterium
OTU201	7	0	0	0	0	0	0	0	0	0	0	0	0	0	0	0	0	0	0	0	0	0	0	0	0	0	0	0	0	0	Firmicutes	Clostridia	Christensenellales	Christensenellaceae	unknown	unknown
OTU202	0	0	0	0	0	0	0	0	0	0	0	0	0	0	0	0	0	0	0	0	31	0	0	0	0	0	0	0	0	0	Bdellovibrionota	Bdellovibrionia	Bdellovibrionales	Bdellovibrionaceae	Bdellovibrio	uncultured_bacterium
OTU203	0	0	0	0	0	0	0	0	0	0	0	0	0	0	11	0	0	0	0	0	0	0	0	0	0	0	0	0	0	0	Bacteroidota	Bacteroidia	Bacteroidales	Dysgonomonadaceae	Dysgonomonas	Dysgonomonas_capnocytophagoides
OTU204	0	0	0	0	0	0	0	0	0	0	0	0	0	0	0	0	0	0	0	0	0	25	0	0	0	0	0	0	0	0	Proteobacteria	Alphaproteobacteria	Micavibrionales	unknown	unknown	uncultured_eubacterium_WD2107
OTU205	0	0	0	0	0	0	0	0	0	0	0	0	0	0	4	0	0	0	0	0	0	0	0	0	0	0	0	0	0	0	Chloroflexi	Anaerolineae	Anaerolineales	Anaerolineaceae	unknown	unknown
OTU206	0	0	0	0	0	0	0	0	0	0	0	0	0	0	0	0	0	0	0	0	0	0	33	0	0	0	0	0	0	0	Chloroflexi	Chloroflexia	Thermomicrobiales	JG30_KF_CM45	unknown	unknown
OTU207	0	0	0	0	0	0	0	0	0	0	0	0	0	0	0	0	0	0	0	0	0	0	0	0	0	0	0	45	0	0	Bacteroidota	Bacteroidia	Bacteroidales	Prevotellaceae	Prevotella	Prevotella_sp._DNF00663
OTU208	0	0	0	0	0	0	0	0	0	0	0	0	0	0	8	0	0	0	0	0	0	0	0	0	0	0	0	0	0	0	Actinobacteriota	Acidimicrobiia	IMCC26256	unknown	unknown	uncultured_actinobacterium
OTU209	0	5	0	26	32	0	6	0	0	0	0	0	0	0	0	0	0	35	0	0	0	0	0	0	0	0	0	0	0	0	Firmicutes	Clostridia	Oscillospirales	Ruminococcaceae	Incertae_Sedis	uncultured_organism
OTU210	0	0	0	0	0	9	0	6	0	0	0	0	0	0	13	0	0	0	0	0	0	0	80	0	0	0	0	0	0	0	Bacteroidota	Bacteroidia	Bacteroidales	Prevotellaceae	Paraprevotella	uncultured_bacterium
OTU211	0	0	0	0	0	0	0	0	0	0	0	0	0	0	0	0	0	0	0	0	0	0	0	0	0	16	1	0	0	0	Firmicutes	Clostridia	Oscillospirales	Oscillospiraceae	Intestinimonas	uncultured_bacterium
OTU213	0	237	0	0	0	0	0	0	0	0	0	0	0	0	4	0	0	0	0	0	0	0	0	0	0	0	0	1	0	0	Firmicutes	Clostridia	Oscillospirales	Oscillospiraceae	UCG_005	uncultured_bacterium
OTU214	0	0	0	0	0	0	0	0	0	0	0	0	0	0	6	0	0	0	0	0	0	0	0	0	0	0	0	0	0	0	Actinobacteriota	Actinobacteria	Bifidobacteriales	Bifidobacteriaceae	Bifidobacterium	unknown
OTU215	0	23	0	0	0	0	0	0	0	0	0	0	0	0	0	0	0	0	0	0	0	0	0	0	0	0	0	0	0	0	Firmicutes	Clostridia	Oscillospirales	Oscillospiraceae	unknown	unknown
OTU216	0	0	0	0	0	12	0	0	0	0	0	8	16	15	0	0	0	0	0	0	49	0	76	0	0	120	0	20	65	42	Actinobacteriota	Actinobacteria	Micrococcales	Dermabacteraceae	Brachybacterium	unknown
OTU217	0	0	0	0	0	0	0	0	0	44	0	0	0	0	0	0	0	0	0	0	0	0	0	0	0	0	0	0	0	0	Bacteroidota	Bacteroidia	Sphingobacteriales	Sphingobacteriaceae	unknown	uncultured_bacterium
OTU218	86	63	193	524	512	22	49	34	371	75	3	9	35	227	24	2	112	219	201	3	160	710	321	380	77	36	0	174	297	178	Proteobacteria	Alphaproteobacteria	Rhizobiales	Beijerinckiaceae	Methylobacterium_Methylorubrum	unknown
OTU219	0	0	0	0	0	0	0	0	0	0	0	0	0	0	0	0	0	0	0	0	0	22	0	0	0	0	0	0	0	0	Acidobacteriota	Holophagae	Holophagales	Holophagaceae	Geothrix	uncultured_bacterium
OTU220	0	0	0	0	0	0	0	0	0	0	0	0	0	0	0	0	18	0	0	0	0	0	0	0	0	0	0	0	0	0	Firmicutes	Clostridia	Lachnospirales	Lachnospiraceae	unknown	unknown
OTU221	0	0	0	0	0	8	0	0	0	0	0	0	0	0	0	0	0	0	0	0	0	0	0	0	0	0	0	0	0	0	Verrucomicrobiota	Verrucomicrobiae	Pedosphaerales	Pedosphaeraceae	unknown	uncultured_bacterium
OTU222	0	0	0	0	31	0	0	0	0	0	0	0	0	0	0	0	0	0	0	0	0	0	0	0	0	0	0	0	0	0	Myxococcota	Polyangia	Blfdi19	unknown	unknown	unknown
OTU224	0	39	17	0	0	0	0	0	0	0	0	0	0	0	22	0	13	0	0	0	0	0	0	0	0	0	18	0	0	0	Bacteroidota	Bacteroidia	Bacteroidales	Muribaculaceae	unknown	unknown
OTU225	0	0	1	0	0	0	0	0	53	0	0	118	0	0	0	0	8	0	0	0	0	0	10	0	0	0	0	0	50	0	Firmicutes	Clostridia	Oscillospirales	Ruminococcaceae	unknown	uncultured_bacterium
OTU226	0	44	0	0	6	5	0	0	0	0	0	0	0	0	0	0	0	0	0	13	0	0	0	0	0	0	0	0	0	0	Bacteroidota	Bacteroidia	Bacteroidales	Muribaculaceae	unknown	uncultured_bacterium
OTU228	0	37	0	0	0	0	0	0	0	0	0	0	0	0	0	0	0	0	0	0	0	0	0	0	0	0	0	0	0	0	Bacteroidota	Bacteroidia	Bacteroidales	Muribaculaceae	unknown	uncultured_bacterium
OTU229	0	0	0	0	0	24	0	0	0	0	0	0	0	0	0	0	0	0	0	0	0	0	0	0	0	0	0	0	0	0	Nitrospirota	Nitrospiria	Nitrospirales	Nitrospiraceae	Nitrospira	uncultured_Nitrospiraceae_bacterium
OTU230	0	17	0	0	40	0	0	0	0	0	0	66	0	0	6	0	18	32	0	0	43	0	23	0	0	1	0	0	5	0	Bacteroidota	Bacteroidia	Bacteroidales	Rikenellaceae	Rikenellaceae_RC9_gut_group	uncultured_bacterium
OTU232	0	16	0	0	0	0	0	0	0	0	0	0	0	0	0	0	0	0	0	0	0	0	0	0	0	0	0	0	0	0	Bacteroidota	Bacteroidia	Bacteroidales	Muribaculaceae	unknown	uncultured_bacterium
OTU233	0	0	0	0	0	0	0	0	0	0	0	0	0	0	0	0	0	0	34	0	0	0	0	0	0	0	0	0	0	0	Actinobacteriota	Actinobacteria	Micrococcales	Demequinaceae	unknown	uncultured_bacterium
OTU234	0	0	0	0	0	0	0	30	0	0	0	0	0	0	0	0	0	0	0	0	0	0	0	0	0	0	0	0	0	0	Proteobacteria	Gammaproteobacteria	Xanthomonadales	Rhodanobacteraceae	Rhodanobacter	Rhodanobacter_sp.
OTU235	53	2	31	0	42	3	8	35	2	22	0	0	0	0	1	0	95	82	0	1	109	5	0	0	63	0	4	57	14	1	Firmicutes	Clostridia	Oscillospirales	Oscillospiraceae	unknown	uncultured_bacterium
OTU236	0	0	0	0	0	0	0	0	0	0	0	0	0	0	11	0	0	0	0	0	0	0	0	0	0	0	0	0	0	0	Acidobacteriota	Acidobacteriae	Subgroup_2	unknown	unknown	uncultured_Acidobacteria_bacterium
OTU237	0	0	0	0	0	0	0	0	0	0	0	0	0	0	3	0	0	0	0	0	0	0	0	0	0	0	0	0	0	0	Firmicutes	Clostridia	Oscillospirales	Ruminococcaceae	Ruminococcus	unknown
OTU238	0	0	0	0	0	0	0	0	31	0	0	0	0	0	0	0	5	0	0	0	0	0	0	0	0	0	0	0	1	0	Firmicutes	Clostridia	Lachnospirales	Lachnospiraceae	unknown	unknown
OTU239	0	0	0	0	0	0	0	0	0	0	0	0	0	0	0	0	4	0	0	0	0	0	0	0	0	0	0	0	0	0	Firmicutes	Clostridia	Oscillospirales	Oscillospiraceae	Colidextribacter	uncultured_bacterium
OTU240	0	0	0	0	0	0	0	0	0	2	0	0	0	0	0	0	0	0	0	0	0	0	0	0	0	0	0	0	0	0	Actinobacteriota	Rubrobacteria	Rubrobacterales	Rubrobacteriaceae	Rubrobacter	unknown
OTU241	0	0	44	1	0	0	0	0	0	0	0	0	0	0	0	0	0	0	0	0	0	0	0	0	0	0	0	0	1	0	Firmicutes	Clostridia	Lachnospirales	Lachnospiraceae	Oribacterium	uncultured_organism
OTU242	0	0	0	0	0	0	0	0	0	0	0	0	0	0	0	0	0	0	0	0	0	0	0	0	0	0	0	36	0	0	Bdellovibrionota	Bdellovibrionia	Bdellovibrionales	Bdellovibrionaceae	Bdellovibrio	metagenome
OTU243	0	0	0	0	0	0	0	0	0	0	0	0	0	0	12	0	0	0	0	0	0	0	0	0	0	0	0	0	0	0	Firmicutes	Negativicutes	Veillonellales_Selenomonadales	Selenomonadaceae	Mitsuokella	uncultured_bacterium
OTU244	0	0	0	0	0	10	0	0	0	0	0	0	0	0	0	0	1	0	0	0	0	0	0	0	0	0	0	0	0	0	Bacteroidota	Bacteroidia	Bacteroidales	Tannerellaceae	Parabacteroides	Parabacteroides_goldsteinii
OTU245	0	0	0	17	0	0	0	0	0	0	0	0	0	0	0	0	0	0	0	0	0	0	0	0	0	0	0	0	0	0	Verrucomicrobiota	Verrucomicrobiae	Pedosphaerales	Pedosphaeraceae	DEV114	uncultured_bacterium
OTU246	0	0	0	0	0	0	16	0	0	0	0	0	0	0	0	0	30	0	0	14	0	0	0	0	0	0	0	16	0	0	Firmicutes	Clostridia	Lachnospirales	Lachnospiraceae	Blautia	unknown
OTU247	0	0	6	0	0	0	0	0	0	0	0	0	63	0	0	0	0	0	0	0	0	0	0	0	0	0	0	0	0	0	Firmicutes	Clostridia	Lachnospirales	Lachnospiraceae	Lachnoclostridium	uncultured_bacterium
OTU248	0	0	0	0	11	0	0	0	0	0	0	0	0	0	0	0	0	0	0	12	0	0	0	0	14	0	0	0	0	0	Proteobacteria	Gammaproteobacteria	Burkholderiales	Alcaligenaceae	Pusillimonas	uncultured_bacterium
OTU249	0	0	0	0	0	0	14	0	0	0	0	0	0	0	0	174	0	0	0	0	0	0	0	0	0	0	0	43	0	0	Proteobacteria	Gammaproteobacteria	Burkholderiales	Comamonadaceae	Aquabacterium	uncultured_bacterium
OTU250	0	0	0	0	0	0	0	0	0	0	0	0	11	0	0	0	0	0	0	0	0	0	0	0	0	0	0	0	0	0	Bacteroidota	Bacteroidia	Chitinophagales	Chitinophagaceae	Edaphobaculum	unknown
OTU252	0	0	0	0	0	0	0	0	0	0	3	0	0	0	0	0	0	0	0	0	0	0	0	0	0	0	0	0	0	0	Chloroflexi	Chloroflexia	Chloroflexales	Roseiflexaceae	unknown	uncultured_bacterium
OTU253	0	0	0	0	0	0	18	0	0	0	1	0	58	0	0	0	0	0	0	0	1	0	2	17	0	0	0	0	0	0	Firmicutes	Clostridia	Clostridia_vadinBB60_group	unknown	unknown	uncultured_bacterium
OTU254	0	0	0	0	16	0	0	0	0	0	0	0	0	0	0	0	0	0	0	0	0	0	0	0	0	0	0	0	0	0	Bacteroidota	Bacteroidia	Bacteroidales	Marinifilaceae	Odoribacter	uncultured_bacterium
OTU255	0	0	0	0	0	0	0	0	0	0	0	0	0	0	0	0	0	0	0	0	0	0	0	14	0	0	0	0	0	0	Proteobacteria	Alphaproteobacteria	Tistrellales	Geminicoccaceae	Candidatus_Alysiosphaera	unknown
OTU256	0	0	0	0	0	0	0	0	0	0	0	0	0	0	6	0	0	0	0	0	0	0	0	0	0	0	0	0	0	0	Proteobacteria	Gammaproteobacteria	Burkholderiales	SC_I_84	unknown	unknown
OTU257	0	0	0	0	0	0	0	0	0	0	0	0	0	0	0	0	0	0	0	0	0	0	29	0	0	0	0	0	0	0	Verrucomicrobiota	Chlamydiae	Chlamydiales	cvE6	unknown	unknown
OTU258	17	0	0	46	58	0	1	0	0	0	0	0	0	0	0	0	0	0	0	0	73	0	30	0	0	0	0	0	0	0	Actinobacteriota	Actinobacteria	Frankiales	Geodermatophilaceae	Modestobacter	uncultured_bacterium
OTU259	0	0	0	0	0	0	0	0	0	0	0	0	0	0	2	0	0	0	0	0	0	0	0	0	0	0	0	0	0	0	Patescibacteria	Gracilibacteria	Candidatus_Peregrinibacteria	unknown	unknown	uncultured_bacterium
OTU260	0	0	0	0	0	0	1	0	0	0	0	0	0	0	0	0	0	0	0	0	0	0	0	0	0	0	68	1	0	0	Firmicutes	Clostridia	Lachnospirales	Lachnospiraceae	Eubacterium_oxidoreducens_group	uncultured_bacterium
OTU261	0	0	0	0	0	7	86	0	0	0	0	0	0	0	18	0	0	0	49	0	0	0	0	0	0	22	0	0	0	0	Firmicutes	Bacilli	Lactobacillales	Carnobacteriaceae	Carnobacterium	Carnobacterium_inhibens_subsp._inhibens_DSM_13024
OTU262	0	10	0	0	0	0	0	0	0	0	0	0	0	0	0	0	0	0	0	0	0	0	0	0	0	0	0	0	0	0	Proteobacteria	Gammaproteobacteria	Burkholderiales	Rhodocyclaceae	Zoogloea	uncultured_bacterium
OTU263	19	0	0	0	53	0	26	0	0	0	0	0	0	0	0	0	0	0	33	51	0	0	0	0	0	0	0	0	0	0	Bacteroidota	Bacteroidia	Bacteroidales	Marinifilaceae	Odoribacter	uncultured_bacterium
OTU264	0	131	8	8	0	0	0	0	0	2	0	1	0	0	9	0	12	0	0	0	0	0	0	0	0	0	25	2	0	0	Firmicutes	Bacilli	Erysipelotrichales	Erysipelotrichaceae	Faecalibaculum	Faecalibaculum_rodentium
OTU265	0	0	0	0	0	0	0	0	0	0	0	0	0	0	0	0	0	0	0	0	0	0	0	0	0	0	0	16	0	0	Firmicutes	Clostridia	Peptostreptococcales_Tissierellales	Anaerovoracaceae	Mogibacterium	uncultured_rumen_bacterium
OTU266	0	19	0	0	0	0	0	0	0	0	0	0	0	0	0	0	0	0	0	0	0	0	0	0	0	0	0	0	0	0	Firmicutes	Bacilli	RF39	unknown	unknown	unknown
OTU267	0	0	0	0	0	0	0	0	0	0	0	0	6	0	0	0	0	0	0	0	0	0	0	0	0	0	0	0	0	0	Bacteroidota	Bacteroidia	Bacteroidales	ML635J_40_aquatic_group	unknown	uncultured_Sphingobacteriia_bacterium
OTU268	0	0	0	0	0	0	0	0	0	0	0	0	38	0	0	0	0	0	0	0	0	0	0	0	0	0	0	0	0	0	Firmicutes	Clostridia	Oscillospirales	Hungateiclostridiaceae	Pseudoclostridium	Pseudoclostridium_thermosuccinogenes
OTU269	0	0	0	0	0	0	25	5	0	0	0	0	0	0	30	0	0	0	0	0	0	0	24	23	0	65	0	0	10	0	Firmicutes	Bacilli	Bacillales	Planococcaceae	Planococcus	unknown
OTU270	0	1	0	0	0	0	0	0	69	0	0	0	0	0	0	72	0	97	2	0	0	21	28	0	0	0	0	0	2	0	Actinobacteriota	Acidimicrobiia	IMCC26256	unknown	unknown	Actinobacteria_bacterium_IMCC26256
OTU271	35	29	18	32	66	4	30	34	28	1	1	175	0	12	15	0	96	0	0	90	14	0	1	68	45	0	0	0	0	15	Firmicutes	Clostridia	Lachnospirales	Lachnospiraceae	Lachnospiraceae_UCG_006	uncultured_bacterium
OTU272	0	1	0	0	0	0	0	8	0	0	0	0	0	0	0	0	0	0	0	0	0	0	0	0	0	0	0	1	0	0	Bacteroidota	Bacteroidia	Chitinophagales	Chitinophagaceae	unknown	uncultured_Sphingobacteriales_bacterium
OTU273	0	0	0	0	0	0	0	0	0	0	0	0	0	0	1	0	0	0	0	0	0	0	0	0	0	0	0	0	0	0	Acidobacteriota	Acidobacteriae	PAUC26f	unknown	unknown	unknown
OTU274	0	0	0	0	0	7	0	1	0	0	0	0	0	0	0	0	0	0	0	0	24	0	0	0	0	0	0	55	0	0	Deinococcota	Deinococci	Deinococcales	Deinococcaceae	Deinococcus	Deinococcus_antarcticus
OTU275	0	0	0	29	0	0	0	0	0	0	0	0	0	0	0	0	0	0	0	0	0	0	0	0	0	0	0	0	0	0	Actinobacteriota	Acidimicrobiia	Microtrichales	Ilumatobacteraceae	CL500_29_marine_group	metagenome
OTU276	0	15	0	0	0	0	0	0	0	0	0	0	0	0	0	0	0	0	0	0	0	0	0	0	0	0	0	0	0	0	Proteobacteria	Gammaproteobacteria	Enterobacterales	Pasteurellaceae	Rodentibacter	Pasteurellaceae_bacterium
OTU277	0	0	0	0	0	7	0	0	0	0	0	0	0	0	0	0	0	0	0	0	0	0	20	0	0	0	0	0	0	0	Actinobacteriota	Actinobacteria	Streptomycetales	Streptomycetaceae	Streptomyces	Streptomyces_specialis
OTU278	0	8	0	0	0	0	0	0	0	0	0	11	0	0	0	0	0	0	0	0	0	0	0	0	0	0	0	0	0	0	Firmicutes	Clostridia	unknown	unknown	unknown	uncultured_organism
OTU279	0	0	57	60	0	0	0	0	0	67	0	0	0	0	2	1	53	0	0	0	55	0	138	0	0	0	0	45	15	1	Firmicutes	Bacilli	Lactobacillales	Lactobacillaceae	Ligilactobacillus	Lactobacillus_acidipiscis
OTU280	0	0	0	0	0	0	0	12	0	0	0	0	0	0	0	0	0	0	0	0	0	0	0	0	0	0	0	0	0	0	Actinobacteriota	Acidimicrobiia	Microtrichales	unknown	unknown	wastewater_metagenome
OTU281	0	0	0	0	36	0	0	0	0	0	0	0	0	0	0	0	0	0	0	0	0	0	0	0	0	0	0	41	0	0	Verrucomicrobiota	Verrucomicrobiae	Methylacidiphilales	Methylacidiphilaceae	unknown	uncultured_bacterium
OTU282	0	0	0	0	0	0	0	0	0	0	0	0	0	0	5	0	0	0	0	0	0	0	0	0	0	0	0	0	0	0	Bacteroidota	Bacteroidia	Cytophagales	Spirosomaceae	Dyadobacter	metagenome
OTU283	0	0	0	30	0	0	0	0	0	0	0	0	0	0	0	0	9	0	0	0	0	0	68	0	0	0	0	0	0	0	Proteobacteria	Alphaproteobacteria	Rhizobiales	Rhizobiaceae	Aureimonas	unknown
OTU284	0	0	0	0	0	0	0	0	0	0	0	0	0	0	0	50	0	0	0	0	0	0	0	0	0	0	0	0	0	0	Proteobacteria	Alphaproteobacteria	Rhodobacterales	Rhodobacteraceae	Rubellimicrobium	unknown
OTU285	0	0	0	0	0	0	0	17	0	0	0	0	0	0	0	0	0	0	0	0	0	0	0	0	0	0	0	0	0	0	Proteobacteria	Alphaproteobacteria	Caulobacterales	Hyphomonadaceae	Hirschia	metagenome
OTU286	0	0	0	0	0	0	0	5	0	0	0	0	0	0	0	0	0	0	0	0	0	0	0	0	0	0	0	0	0	0	Actinobacteriota	Actinobacteria	Frankiales	Sporichthyaceae	Sporichthya	uncultured_bacterium
OTU287	0	0	0	26	0	0	0	0	0	0	0	0	0	0	0	0	0	0	0	0	0	0	0	0	0	0	0	0	0	0	Bacteroidota	Bacteroidia	Sphingobacteriales	LiUU_11_161	unknown	uncultured_bacterium
OTU288	0	0	0	0	0	0	0	0	0	0	0	0	0	0	5	0	0	0	0	0	0	0	0	0	0	0	0	0	0	0	Acidobacteriota	Acidobacteriae	Acidobacteriales	unknown	unknown	uncultured_forest_soil_bacterium
OTU289	0	0	0	0	0	0	0	0	0	0	0	0	39	0	0	0	0	0	0	0	0	0	0	0	0	0	0	0	79	0	Bacteroidota	Bacteroidia	Chitinophagales	Chitinophagaceae	Puia	uncultured_compost_bacterium
OTU290	0	2	114	144	237	11	31	15	114	150	1	2	0	389	0	1	72	43	11	0	48	293	89	124	0	2	0	0	277	58	Actinobacteriota	Actinobacteria	Frankiales	Sporichthyaceae	hgcI_clade	Candidatus_Planktophila_versatilis
OTU291	0	0	0	0	0	0	0	0	0	0	0	0	0	0	0	53	0	0	0	0	0	0	0	0	0	0	0	0	0	0	Firmicutes	Clostridia	Christensenellales	Christensenellaceae	Christensenellaceae_R_7_group	human_gut_metagenome
OTU292	0	2	0	0	8	0	0	12	0	0	0	0	0	0	38	0	12	0	0	0	0	13	0	34	0	0	0	0	0	0	Bacteroidota	Bacteroidia	Bacteroidales	Prevotellaceae	Prevotellaceae_NK3B31_group	uncultured_bacterium
OTU293	68	0	0	0	0	0	0	0	0	0	0	0	0	0	0	0	0	0	0	0	0	0	0	0	0	0	0	0	0	0	Myxococcota	Polyangia	Polyangiales	Sandaracinaceae	unknown	unknown
OTU294	0	0	0	0	22	0	0	0	0	55	0	0	0	0	0	0	0	0	0	0	0	0	0	0	0	0	0	1	0	66	Firmicutes	Bacilli	Alicyclobacillales	Alicyclobacillaceae	Tumebacillus	uncultured_bacterium
OTU295	0	17	0	0	0	0	0	0	0	0	0	0	0	0	0	0	0	0	0	0	0	0	0	0	0	0	0	0	0	0	Bacteroidota	Bacteroidia	Bacteroidales	Prevotellaceae	Prevotellaceae_UCG_001	uncultured_bacterium
OTU296	0	0	0	0	0	0	0	2	0	0	0	0	0	0	0	0	0	0	0	0	0	0	0	0	0	0	0	0	0	0	Planctomycetota	Phycisphaerae	Phycisphaerales	Phycisphaeraceae	AKYG587	uncultured_bacterium
OTU297	0	0	0	0	0	0	0	0	0	0	0	0	0	1	17	0	0	0	0	0	0	0	0	0	0	0	0	0	0	0	Bacteroidota	Bacteroidia	Bacteroidales	Bacteroidaceae	Bacteroides	Bacteroides_eggerthii
OTU298	0	96	0	0	0	0	0	0	0	0	0	0	0	0	0	0	0	0	0	0	0	0	0	0	0	0	0	0	0	0	Firmicutes	Clostridia	Lachnospirales	Lachnospiraceae	unknown	unknown
OTU299	0	0	0	0	60	0	0	0	0	0	0	0	0	1	0	0	0	0	0	0	0	0	0	0	0	0	0	0	0	0	Firmicutes	Clostridia	Oscillospirales	Hungateiclostridiaceae	Ruminiclostridium	uncultured_organism
OTU300	0	0	0	0	0	0	0	0	0	0	0	0	0	0	0	52	0	0	0	0	0	0	0	0	0	0	0	0	0	0	Bacteroidota	Bacteroidia	Flavobacteriales	Flavobacteriaceae	Myroides	unknown
OTU301	65	0	0	0	0	0	0	0	0	0	0	0	0	0	0	0	0	0	0	0	0	0	0	0	0	0	0	0	0	0	Firmicutes	Thermoanaerobacteria	Thermoanaerobacterales	SRB2	unknown	uncultured_bacterium
OTU302	0	0	0	0	0	0	0	0	0	0	0	0	0	0	10	0	0	0	0	0	0	0	0	0	0	0	0	0	0	0	Firmicutes	Clostridia	Lachnospirales	Lachnospiraceae	unknown	unknown
OTU303	0	0	0	0	0	0	0	0	0	0	0	0	0	0	0	0	0	0	0	0	0	0	0	0	0	0	0	0	0	1	Bacteroidota	Bacteroidia	Sphingobacteriales	Sphingobacteriaceae	Sphingobacterium	unknown
OTU304	0	0	0	0	0	0	0	0	0	0	0	0	0	0	0	0	0	0	0	0	0	0	0	0	0	0	0	0	0	30	Actinobacteriota	Actinobacteria	Corynebacteriales	Mycobacteriaceae	Mycobacterium	unknown
OTU305	0	0	0	0	0	0	0	0	0	0	0	0	0	0	1	0	0	0	0	0	0	0	0	0	0	0	0	10	0	0	Firmicutes	Clostridia	Peptococcales	Peptococcaceae	unknown	uncultured_bacterium
OTU306	0	0	0	0	0	0	0	0	0	0	0	0	0	0	0	0	0	0	0	0	66	0	0	0	0	0	0	0	0	0	Proteobacteria	Gammaproteobacteria	Burkholderiales	Hydrogenophilaceae	unknown	unknown
OTU307	0	0	0	0	0	0	0	0	0	0	0	0	0	0	0	0	0	0	0	0	0	0	0	0	0	0	0	0	5	0	Firmicutes	Clostridia	Oscillospirales	Ruminococcaceae	unknown	uncultured_organism
OTU308	0	0	0	0	0	0	0	0	39	0	0	0	0	0	4	0	0	40	0	39	0	0	9	0	0	0	0	0	48	0	Proteobacteria	Gammaproteobacteria	Enterobacterales	Pasteurellaceae	Aggregatibacter	Aggregatibacter_segnis
OTU309	0	0	0	0	0	0	0	0	0	0	0	0	0	0	0	0	0	0	0	0	0	0	0	0	0	0	0	5	0	0	Proteobacteria	Gammaproteobacteria	Xanthomonadales	Xanthomonadaceae	Pseudoxanthomonas	uncultured_bacterium
OTU310	0	0	0	0	0	0	0	0	0	0	0	0	23	0	0	0	0	0	0	0	0	0	0	0	0	0	0	0	0	0	Acidobacteriota	Vicinamibacteria	Vicinamibacterales	unknown	unknown	unknown
OTU311	0	0	0	0	33	0	0	0	0	0	0	0	0	0	0	0	0	0	0	0	0	0	0	0	0	0	0	0	0	0	Firmicutes	Clostridia	Oscillospirales	Clostridium_methylpentosum_group	unknown	uncultured_organism
OTU312	0	0	0	0	0	0	0	0	0	0	0	0	0	0	0	0	0	0	0	0	9	0	52	0	0	0	0	0	44	0	Patescibacteria	Saccharimonadia	Saccharimonadales	unknown	unknown	unknown
OTU313	0	0	0	0	0	0	0	0	0	0	0	0	0	0	0	0	0	0	0	27	0	0	0	0	0	0	0	0	0	0	Actinobacteriota	Acidimicrobiia	Microtrichales	Ilumatobacteraceae	CL500_29_marine_group	metagenome
OTU314	58	0	0	2	53	0	0	0	44	0	2	111	0	0	0	0	0	0	118	1	45	3	0	65	146	0	0	0	0	0	Proteobacteria	Gammaproteobacteria	Pseudomonadales	Pseudomonadaceae	Pseudomonas	Pseudomonas_sp._108Z1
OTU315	0	0	0	0	0	0	20	0	0	0	0	0	0	0	0	0	0	0	0	0	0	0	0	0	0	0	0	0	0	0	Bacteroidota	Bacteroidia	Chitinophagales	Chitinophagaceae	Lacibacter	unknown
OTU316	0	0	0	0	0	4	0	0	0	0	0	0	0	0	0	0	0	0	0	0	0	0	0	0	0	0	0	0	0	0	Planctomycetota	Phycisphaerae	Phycisphaerales	Phycisphaeraceae	AKYG587	uncultured_bacterium
OTU317	0	3	0	1	20	0	0	0	0	0	0	0	0	0	48	0	0	0	0	0	0	44	0	3	0	37	0	59	22	18	Firmicutes	Clostridia	Lachnospirales	Lachnospiraceae	Blautia	uncultured_Blautia_sp.
OTU318	0	0	0	0	0	0	0	0	0	0	0	0	0	0	3	0	0	0	0	0	0	0	0	0	0	0	0	0	0	0	Proteobacteria	Gammaproteobacteria	Burkholderiales	Nitrosomonadaceae	Ellin6067	unknown
OTU319	20	0	30	0	8	32	5	0	16	0	0	0	1	24	123	2	153	80	14	55	0	57	9	22	58	48	0	36	0	30	Firmicutes	Clostridia	Oscillospirales	Oscillospiraceae	Oscillibacter	unidentified
OTU320	326	126	214	193	185	37	284	21	306	96	0	80	121	85	3	47	966	41	385	293	156	70	163	48	193	135	262	254	156	168	Bacteroidota	Bacteroidia	Bacteroidales	Rikenellaceae	Rikenella	unknown
OTU321	0	0	0	0	0	0	0	0	0	0	0	0	0	0	0	0	0	0	6	0	0	0	0	0	0	0	0	0	0	0	Firmicutes	Clostridia	Peptostreptococcales_Tissierellales	Family_XI	Tissierella	unknown
OTU322	0	0	0	0	0	0	0	0	0	0	0	0	0	0	0	0	0	0	0	0	0	0	25	0	0	0	0	0	0	0	Gemmatimonadota	Longimicrobia	Longimicrobiales	Longimicrobiaceae	unknown	uncultured_bacterium
OTU323	0	0	0	0	0	0	0	0	0	0	0	0	0	0	2	0	0	0	0	0	0	0	0	0	0	0	0	0	0	0	Proteobacteria	Gammaproteobacteria	Xanthomonadales	Rhodanobacteraceae	Dokdonella	unknown
OTU324	0	0	0	0	0	0	0	0	0	0	0	0	0	0	0	0	0	0	0	0	0	0	0	21	0	0	0	0	0	0	Deinococcota	Deinococci	Deinococcales	Deinococcaceae	Deinococcus	Deinococcus_papagonensis
OTU325	0	0	0	0	0	0	0	0	0	0	0	0	0	0	4	0	0	0	0	0	0	0	0	0	0	0	0	0	0	0	Proteobacteria	Gammaproteobacteria	Enterobacterales	Alteromonadaceae	Alteromonas	Alteromonas_mediterranea
OTU326	33	0	7	52	25	1	11	1	45	0	0	245	0	0	13	0	112	0	43	0	13	0	0	1	17	0	41	18	46	1	Bacteroidota	Bacteroidia	Bacteroidales	Muribaculaceae	unknown	uncultured_bacterium
OTU327	0	0	0	0	0	0	0	0	0	0	0	0	0	0	0	0	0	0	0	0	0	0	38	0	0	0	0	0	0	0	Proteobacteria	Alphaproteobacteria	Sphingomonadales	Sphingomonadaceae	Sandaracinobacter	uncultured_bacterium
OTU328	6	47	66	3	0	29	37	23	9	17	143	46	179	21	15	119	31	11	37	37	220	45	23	48	194	65	95	8	95	76	Proteobacteria	Gammaproteobacteria	Pseudomonadales	Moraxellaceae	Acinetobacter	Acinetobacter_nosocomialis
OTU329	0	0	0	0	10	0	0	0	0	0	0	0	0	0	0	0	0	0	0	0	0	0	0	0	0	0	0	0	0	0	Proteobacteria	Alphaproteobacteria	Rhodobacterales	Rhodobacteraceae	unknown	unknown
OTU330	0	0	0	0	0	0	19	0	0	0	0	0	0	0	2	0	0	0	0	0	0	0	0	0	0	0	0	0	0	0	Actinobacteriota	Actinobacteria	Micrococcales	Microbacteriaceae	unknown	unknown
OTU331	0	0	0	0	0	0	0	0	0	0	0	0	0	0	0	0	8	0	0	0	0	0	0	0	0	0	0	0	0	0	unknown	unknown	unknown	unknown	unknown	unknown
OTU332	0	0	0	0	0	0	0	0	0	0	0	0	0	0	0	0	0	0	0	0	0	0	0	22	0	0	0	0	0	0	Proteobacteria	Gammaproteobacteria	Burkholderiales	Hydrogenophilaceae	Hydrogenophilus	Hydrogenophilus_thermoluteolus
OTU333	0	9	0	0	0	0	0	0	0	0	0	0	0	0	0	0	0	0	0	0	0	0	0	0	0	0	0	0	0	0	Firmicutes	Clostridia	Oscillospirales	Ruminococcaceae	unknown	unknown
OTU334	0	0	0	0	0	0	0	0	0	0	0	0	0	0	0	0	0	0	0	0	0	0	4	0	0	0	0	0	0	0	Firmicutes	Clostridia	Christensenellales	Christensenellaceae	Christensenellaceae_R_7_group	uncultured_spirochete
OTU335	0	0	0	0	0	0	0	0	0	0	0	0	0	0	0	0	9	0	0	0	0	31	0	0	0	0	0	11	0	0	Verrucomicrobiota	Verrucomicrobiae	Opitutales	Opitutaceae	Opitutus	unknown
OTU336	0	0	0	0	0	0	0	0	0	0	0	0	0	0	19	0	0	0	0	0	0	0	0	0	0	0	0	0	0	0	Proteobacteria	Alphaproteobacteria	Dongiales	Dongiaceae	Dongia	unknown
OTU337	0	0	0	0	0	0	0	0	0	0	0	0	0	0	0	0	0	0	25	0	0	0	0	0	0	0	0	0	0	0	Proteobacteria	Gammaproteobacteria	Enterobacterales	Pseudoalteromonadaceae	Pseudoalteromonas	unknown
OTU338	0	0	0	0	0	0	0	0	0	0	0	0	0	0	2	0	0	0	0	0	0	0	0	0	0	0	0	0	0	0	Chloroflexi	Anaerolineae	unknown	unknown	unknown	uncultured_bacterium
OTU339	0	0	0	0	0	0	0	0	0	53	0	0	0	0	2	0	0	0	0	0	0	0	0	0	0	0	0	0	0	85	Firmicutes	Clostridia	Lachnospirales	Lachnospiraceae	Coprococcus	metagenome
OTU340	0	0	0	0	0	0	0	0	0	0	0	0	0	0	0	0	0	0	0	0	0	23	0	0	0	0	0	0	0	0	Proteobacteria	Gammaproteobacteria	Burkholderiales	Rhodocyclaceae	C39	uncultured_bacterium
OTU341	0	0	0	0	0	0	0	0	0	0	0	0	0	0	0	0	0	0	0	0	0	0	16	0	0	0	0	0	0	0	Proteobacteria	Alphaproteobacteria	Sphingomonadales	Sphingomonadaceae	MN_122.2a	uncultured_bacterium
OTU342	0	39	0	0	0	0	0	0	0	0	0	0	0	0	0	0	0	0	0	0	0	0	0	0	0	0	0	0	0	0	Firmicutes	Clostridia	Oscillospirales	Butyricicoccaceae	UCG_009	uncultured_bacterium
OTU343	0	1	0	2	0	0	8	0	0	0	0	0	96	0	13	0	0	2	2	0	0	0	0	0	19	1	38	9	0	19	Actinobacteriota	Actinobacteria	Micrococcales	Micrococcaceae	Micrococcus	Micrococcus_luteus
OTU344	0	0	0	0	0	7	0	0	0	0	0	0	8	0	0	0	0	0	0	0	0	0	0	0	0	0	0	0	0	0	Acidobacteriota	Acidobacteriae	Bryobacterales	Bryobacteraceae	Bryobacter	unknown
OTU345	0	0	0	18	0	0	0	0	0	0	0	0	0	0	0	0	0	0	0	0	0	0	0	0	0	0	0	0	0	0	Actinobacteriota	Actinobacteria	Propionibacteriales	Propionibacteriaceae	Tessaracoccus	Tessaracoccus_terricola
OTU346	0	0	0	11	6	0	0	0	0	31	2	43	0	0	88	0	11	0	69	0	0	0	0	0	0	0	0	0	0	0	Firmicutes	Clostridia	Oscillospirales	Ruminococcaceae	unknown	[Clostridium]_leptum
OTU347	0	0	0	25	0	0	0	0	0	0	0	0	0	0	0	0	0	0	0	0	0	0	0	0	0	0	0	0	0	0	Verrucomicrobiota	Verrucomicrobiae	Pedosphaerales	Pedosphaeraceae	DEV008	unknown
OTU349	0	0	0	0	0	0	0	0	0	0	0	0	0	0	0	0	0	0	0	0	44	0	0	0	0	0	0	0	0	0	Bacteroidota	Bacteroidia	Sphingobacteriales	NS11_12_marine_group	unknown	unknown
OTU350	0	0	0	0	7	0	0	0	0	0	0	0	0	0	0	0	6	0	0	0	0	41	0	0	0	0	0	0	0	0	Firmicutes	Clostridia	Oscillospirales	Ruminococcaceae	Anaerotruncus	uncultured_bacterium
OTU351	0	0	0	0	0	0	0	0	0	0	0	0	0	75	0	0	0	0	0	0	0	0	0	0	0	0	45	0	0	0	Proteobacteria	Alphaproteobacteria	Sphingomonadales	Sphingomonadaceae	Novosphingobium	unknown
OTU352	0	1	0	0	0	0	0	0	0	0	0	8	0	0	0	34	0	0	0	0	0	0	0	86	0	0	0	0	0	0	Firmicutes	Clostridia	Oscillospirales	Oscillospiraceae	NK4A214_group	unidentified
OTU353	0	3	0	29	34	15	0	0	0	0	2	0	1	7	14	0	0	19	55	10	21	7	17	39	0	5	0	24	2	28	Proteobacteria	Gammaproteobacteria	Enterobacterales	Enterobacteriaceae	Citrobacter	Citrobacter_farmeri
OTU354	0	0	0	0	0	0	0	0	0	70	0	0	0	0	0	0	0	0	0	0	0	0	0	0	0	0	0	0	0	1	Bacteroidota	Bacteroidia	Sphingobacteriales	AKYH767	unknown	uncultured_bacterium
OTU355	0	0	0	0	0	0	0	0	0	133	0	0	0	0	0	0	0	0	0	0	0	0	0	0	0	0	0	0	0	0	Bacteroidota	Bacteroidia	Sphingobacteriales	env.OPS_17	unknown	unknown
OTU356	0	0	0	32	0	0	0	0	0	0	0	0	0	0	0	0	0	0	0	0	0	0	0	0	0	0	0	0	0	0	unknown	unknown	unknown	unknown	unknown	unknown
OTU357	42	0	57	17	0	37	0	23	0	7	0	0	55	0	83	0	86	22	0	72	0	0	5	93	22	0	0	17	14	0	Bacteroidota	Bacteroidia	Bacteroidales	Prevotellaceae	Alloprevotella	uncultured_Bacteroidales_bacterium
OTU358	0	0	0	51	0	0	0	0	0	43	0	0	0	0	0	0	0	0	0	0	0	0	0	0	0	0	0	0	46	0	Bacteroidota	Bacteroidia	Flavobacteriales	NS9_marine_group	unknown	uncultured_bacterium
OTU359	0	0	0	0	0	0	0	0	0	0	73	0	0	0	0	0	0	0	0	0	0	0	0	0	0	0	0	0	0	0	Firmicutes	Clostridia	Clostridia_vadinBB60_group	unknown	unknown	unidentified
OTU360	0	0	0	0	0	0	0	0	0	0	0	0	0	0	1	0	0	0	0	0	0	0	0	0	0	0	0	0	0	0	Actinobacteriota	Actinobacteria	Corynebacteriales	Corynebacteriaceae	Corynebacterium	Corynebacterium_propinquum
OTU361	0	0	0	18	46	0	0	0	0	0	0	0	0	0	0	0	0	0	0	0	0	0	0	0	0	0	0	0	0	0	Proteobacteria	Gammaproteobacteria	Burkholderiales	Rhodocyclaceae	Dechloromonas	unknown
OTU362	0	0	0	0	0	0	0	0	0	0	0	0	0	0	0	0	0	0	0	10	0	0	0	0	0	0	0	0	0	0	Actinobacteriota	Actinobacteria	Pseudonocardiales	Pseudonocardiaceae	unknown	unknown
OTU363	0	0	0	0	0	0	0	0	0	0	1	0	0	0	54	0	0	0	0	0	0	0	0	0	0	1	0	12	0	0	Firmicutes	Clostridia	Lachnospirales	Lachnospiraceae	Lachnospiraceae_NK4A136_group	uncultured_organism
OTU364	0	0	0	0	0	0	0	0	0	0	0	0	0	0	23	0	0	0	0	0	0	0	0	0	0	0	0	0	0	0	Firmicutes	Clostridia	Clostridia_vadinBB60_group	unknown	unknown	uncultured_Clostridia_bacterium
OTU365	0	0	0	0	0	0	0	0	0	0	0	0	0	0	0	0	0	0	0	0	0	0	0	0	0	0	0	0	64	0	Actinobacteriota	Actinobacteria	unknown	unknown	unknown	unknown
OTU366	0	0	1	41	0	0	0	0	0	0	0	0	0	0	0	0	0	0	26	0	0	0	0	0	0	0	0	0	0	0	unknown	unknown	unknown	unknown	unknown	unknown
OTU367	0	0	0	0	0	4	0	0	1	0	0	0	0	0	0	0	0	0	0	0	0	0	0	0	0	0	0	0	0	0	Myxococcota	Polyangia	Haliangiales	Haliangiaceae	Haliangium	uncultured_Myxococcales_bacterium
OTU368	0	0	0	0	0	0	0	0	0	0	0	0	0	0	0	0	0	0	0	0	0	0	0	0	0	0	0	0	0	56	Bacteroidota	Bacteroidia	Bacteroidales	Muribaculaceae	unknown	uncultured_bacterium
OTU369	41	37	0	58	190	8	0	0	62	0	0	0	0	96	0	0	0	0	0	0	0	158	75	13	0	0	0	43	34	1	Actinobacteriota	Actinobacteria	Frankiales	Sporichthyaceae	hgcI_clade	Actinobacteria_bacterium_IMCC26077
OTU370	0	17	0	0	0	0	0	0	78	0	0	0	0	0	0	0	0	0	84	0	0	3	0	0	0	0	0	0	0	0	Firmicutes	Bacilli	Bacillales	Planococcaceae	Lysinibacillus	Lysinibacillus_sp._FFL6
OTU371	0	14	0	0	1	0	0	0	0	0	0	0	0	0	0	0	0	0	0	0	0	0	0	0	0	0	0	0	0	0	Firmicutes	Bacilli	RF39	unknown	unknown	uncultured_bacterium
OTU373	0	104	0	0	0	0	0	1	0	0	0	0	0	0	0	0	0	0	0	0	0	0	0	0	0	0	0	0	0	0	Bacteroidota	Bacteroidia	Bacteroidales	Prevotellaceae	unknown	unknown
OTU374	0	0	0	0	0	0	0	0	0	0	0	0	0	0	0	0	0	0	0	0	0	32	0	0	0	0	0	0	0	0	Cyanobacteria	Cyanobacteriia	Cyanobacteriales	Nostocaceae	Calothrix_PCC_6303	unknown
OTU375	0	19	0	0	0	0	0	0	0	0	0	0	0	0	0	0	0	0	0	0	0	0	0	0	0	0	0	0	0	0	Bacteroidota	Bacteroidia	Bacteroidales	Muribaculaceae	unknown	uncultured_bacterium
OTU376	0	0	0	0	0	0	0	22	0	0	0	0	0	0	0	0	0	0	0	0	0	0	0	0	0	0	0	0	0	0	Acidobacteriota	Acidobacteriae	Bryobacterales	Bryobacteraceae	Bryobacter	uncultured_bacterium
OTU377	0	0	0	0	0	0	0	0	0	0	0	0	0	0	0	0	0	0	0	72	0	0	0	0	0	0	0	0	0	0	Firmicutes	Clostridia	Clostridia_UCG_014	unknown	unknown	uncultured_bacterium
OTU378	0	0	0	0	0	0	0	0	0	0	0	0	0	0	3	0	0	0	0	0	0	0	0	0	0	0	0	0	0	0	Methylomirabilota	Methylomirabilia	Rokubacteriales	unknown	unknown	unknown
OTU379	0	0	0	0	0	0	0	0	0	0	0	0	0	0	11	0	0	0	0	0	0	0	0	0	0	0	0	0	0	0	Verrucomicrobiota	Verrucomicrobiae	Chthoniobacterales	Chthoniobacteraceae	Chthoniobacter	uncultured_bacterium
OTU380	49	0	0	0	0	0	0	0	0	0	0	0	0	0	0	0	0	0	0	0	0	0	0	0	0	0	0	0	0	0	Acidobacteriota	Blastocatellia	Pyrinomonadales	Pyrinomonadaceae	RB41	unknown
OTU381	0	0	0	0	0	0	0	0	11	0	0	0	0	0	0	0	0	0	29	0	38	0	0	0	0	0	0	0	0	0	Bacteroidota	Bacteroidia	Flavobacteriales	Flavobacteriaceae	Flavobacterium	uncultured_bacterium
OTU382	0	0	0	0	0	3	1	0	0	0	0	0	0	0	0	0	0	0	0	0	0	0	0	0	0	0	0	0	0	0	Proteobacteria	Gammaproteobacteria	unknown	unknown	unknown	unknown
OTU383	0	0	0	0	0	0	0	0	0	15	0	0	0	0	0	0	0	0	9	0	0	0	0	0	0	0	0	0	0	0	Firmicutes	Bacilli	Erysipelotrichales	Erysipelotrichaceae	Erysipelothrix	uncultured_bacterium
OTU384	0	0	0	0	0	1	0	21	0	0	0	0	0	1	0	0	0	0	0	0	42	67	46	27	0	0	0	0	0	0	Actinobacteriota	Actinobacteria	Streptomycetales	Streptomycetaceae	Streptomyces	Actinomycetales_bacterium_HO2017
OTU385	0	0	0	0	0	15	22	0	0	0	0	0	0	1	16	0	0	0	0	1	0	0	0	0	0	0	0	0	0	0	Bacteroidota	Bacteroidia	Bacteroidales	Porphyromonadaceae	Porphyromonas	Porphyromonas_gingivalis
OTU386	0	0	0	0	0	6	0	0	0	0	0	0	0	0	0	0	0	0	0	0	0	0	0	0	0	0	0	0	0	0	Bacteroidota	Bacteroidia	Flavobacteriales	Flavobacteriaceae	Flavobacterium	unknown
OTU387	1	1	21	37	59	23	78	14	4	205	1	0	0	0	103	1	48	0	17	0	79	41	59	37	0	82	2	76	1	157	Firmicutes	Bacilli	Bacillales	Bacillaceae	Virgibacillus	uncultured_bacterium
OTU388	0	0	0	0	53	96	14	0	4	0	3	0	0	0	43	0	0	0	0	0	0	0	0	0	40	0	0	0	0	0	Firmicutes	Bacilli	Lactobacillales	Enterococcaceae	Enterococcus	Enterococcus_faecalis
OTU389	0	0	0	0	0	0	0	0	0	0	0	0	0	0	0	0	0	0	0	34	0	0	0	0	0	0	0	0	0	0	Bacteroidota	Bacteroidia	Cytophagales	Hymenobacteraceae	Hymenobacter	uncultured_bacterium
OTU390	0	0	0	0	0	0	0	0	0	0	0	0	0	0	0	0	0	0	0	0	0	0	16	0	0	0	0	0	0	0	Planctomycetota	Planctomycetes	Isosphaerales	Isosphaeraceae	unknown	unknown
OTU391	0	0	0	0	0	1	0	0	0	0	0	0	0	0	0	0	0	0	0	0	0	0	0	0	0	0	0	0	0	0	Acidobacteriota	Vicinamibacteria	Vicinamibacterales	unknown	unknown	unknown
OTU392	0	0	0	0	0	6	0	0	0	0	0	0	0	0	0	0	0	0	0	0	0	0	0	0	0	0	0	0	0	0	Proteobacteria	Gammaproteobacteria	Diplorickettsiales	Diplorickettsiaceae	Aquicella	unknown
OTU393	0	0	0	0	40	0	0	0	0	0	0	0	0	0	0	0	0	0	0	0	0	0	0	0	0	0	0	0	0	0	Bacteroidota	Bacteroidia	Sphingobacteriales	env.OPS_17	unknown	uncultured_bacterium
OTU394	0	0	0	0	0	0	0	0	0	0	0	0	0	0	0	0	0	0	0	0	0	0	0	0	0	0	0	0	0	0	Actinobacteriota	Thermoleophilia	Gaiellales	Gaiellaceae	Gaiella	metagenome
OTU395	0	0	0	0	0	0	0	0	0	0	0	0	0	0	0	0	34	0	0	0	0	0	0	0	0	0	0	0	0	0	Firmicutes	Clostridia	Lachnospirales	Lachnospiraceae	unknown	unknown
OTU396	0	0	0	0	0	0	0	0	0	0	0	0	0	0	0	0	0	0	0	0	0	0	30	0	0	0	0	0	0	0	Deinococcota	Deinococci	Deinococcales	Trueperaceae	Truepera	uncultured_Deinococcales_bacterium
OTU397	0	0	0	0	0	0	0	0	0	0	0	0	0	0	1	0	0	0	0	0	0	0	0	0	0	0	0	0	0	0	Actinobacteriota	Actinobacteria	Frankiales	Nakamurellaceae	Nakamurella	uncultured_bacterium
OTU398	0	29	0	0	0	0	0	0	0	0	0	0	0	0	0	0	0	0	0	0	0	0	0	0	0	0	0	0	0	0	Firmicutes	Clostridia	Clostridia_UCG_014	unknown	unknown	unknown
OTU399	0	0	0	0	0	0	0	0	0	0	0	0	0	0	1	0	0	0	0	0	0	0	0	0	0	0	0	0	0	0	Acidobacteriota	Vicinamibacteria	Vicinamibacterales	unknown	unknown	unknown
OTU400	0	0	0	0	0	0	0	0	0	0	0	0	0	0	3	0	0	0	0	0	0	0	0	0	0	0	0	0	0	0	unknown	unknown	unknown	unknown	unknown	unknown
OTU401	0	0	0	0	0	0	0	16	0	0	0	0	0	0	0	0	0	0	1	44	0	0	0	0	0	0	0	0	0	0	Firmicutes	Bacilli	Lactobacillales	Streptococcaceae	Lactococcus	Lactococcus_raffinolactis
OTU402	0	7	39	0	0	0	0	0	0	0	0	0	0	0	36	0	0	0	0	0	0	0	0	0	0	0	0	0	0	0	Firmicutes	Clostridia	Lachnospirales	Lachnospiraceae	unknown	unknown
OTU403	0	0	0	0	0	0	0	0	36	30	0	0	1	0	11	0	0	0	0	0	50	21	0	0	11	22	35	0	24	2	Proteobacteria	Gammaproteobacteria	Pseudomonadales	Moraxellaceae	Acinetobacter	unknown
OTU404	49	0	22	0	7	0	15	4	0	34	0	46	0	0	0	0	0	0	100	1	1	0	0	0	189	38	0	0	0	0	Proteobacteria	Gammaproteobacteria	Cardiobacteriales	Wohlfahrtiimonadaceae	Ignatzschineria	swine_effluent_bacterium_CHNDP41
OTU405	0	0	0	0	0	0	0	0	0	0	0	0	0	0	0	0	0	1	32	0	0	1	0	0	0	0	0	0	0	0	Firmicutes	Bacilli	Bacillales	Bacillaceae	unknown	unknown
OTU406	0	48	48	0	0	7	0	0	0	0	0	0	0	2	1	0	1	16	8	0	0	0	16	0	0	0	0	0	1	0	Firmicutes	Clostridia	Lachnospirales	Lachnospiraceae	unknown	uncultured_bacterium
OTU407	0	8	0	0	18	0	0	0	0	0	0	34	0	0	0	0	0	0	0	0	0	0	0	0	0	1	0	9	0	93	Firmicutes	Clostridia	Clostridia_UCG_014	unknown	unknown	unknown
OTU408	0	0	0	0	0	0	0	0	0	0	0	0	0	0	3	0	0	0	0	0	0	0	0	0	0	0	0	0	0	0	Firmicutes	Bacilli	RF39	unknown	unknown	unknown
OTU409	0	0	0	0	0	0	0	0	0	0	0	0	0	0	0	0	0	0	0	0	0	0	0	0	0	0	0	28	0	0	Actinobacteriota	Thermoleophilia	Solirubrobacterales	67_14	unknown	uncultured_bacterium
OTU410	0	0	0	0	0	0	0	0	0	0	0	0	0	0	0	0	0	0	0	0	0	0	0	0	0	0	146	0	0	0	Actinobacteriota	Actinobacteria	Pseudonocardiales	Pseudonocardiaceae	unknown	unknown
OTU411	0	0	1	0	23	0	0	0	0	0	0	0	0	0	0	0	0	0	0	0	0	0	0	0	0	0	0	0	0	0	Proteobacteria	Gammaproteobacteria	Burkholderiales	Rhodocyclaceae	unknown	unknown
OTU412	0	0	0	0	0	0	0	0	0	0	0	0	0	0	7	0	0	0	0	0	0	0	0	0	0	0	0	0	0	0	Acidobacteriota	Vicinamibacteria	Vicinamibacterales	unknown	unknown	unknown
OTU413	0	18	0	100	0	0	0	0	0	18	0	0	0	0	49	0	0	0	7	0	43	0	15	0	0	0	0	0	0	13	Firmicutes	Bacilli	Lactobacillales	Streptococcaceae	Streptococcus	unknown
OTU414	0	0	0	0	0	0	0	0	0	0	0	0	0	0	4	0	0	0	0	0	0	0	14	0	0	0	0	0	0	0	Spirochaetota	Spirochaetia	Spirochaetales	Spirochaetaceae	Treponema	Treponema_sp._feline_oral_taxon_142
OTU415	0	121	0	0	1	0	0	1	0	0	0	0	0	27	0	0	0	0	0	0	0	0	0	0	0	0	0	1	0	0	Firmicutes	Clostridia	Lachnospirales	Lachnospiraceae	Lachnospiraceae_NK4A136_group	uncultured_bacterium
OTU416	0	0	0	0	0	0	0	1	2	0	0	0	0	0	0	0	0	0	0	0	0	0	0	0	0	0	0	0	0	0	Firmicutes	Bacilli	Lactobacillales	Lactobacillaceae	Lactiplantibacillus	unknown
OTU417	0	15	0	0	0	0	0	0	0	0	0	0	0	0	0	0	0	0	0	0	0	0	0	0	0	0	0	0	0	0	Firmicutes	Clostridia	Lachnospirales	Defluviitaleaceae	Defluviitaleaceae_UCG_011	unknown
OTU418	0	0	0	0	0	0	0	0	0	0	0	0	0	1	20	0	0	0	0	0	0	0	0	0	0	0	0	0	0	0	Firmicutes	Clostridia	Lachnospirales	Lachnospiraceae	unknown	unknown
OTU419	0	0	0	16	0	0	0	0	0	0	0	0	0	0	0	0	0	0	0	0	0	0	0	0	0	0	0	0	0	0	Proteobacteria	Gammaproteobacteria	Burkholderiales	Nitrosomonadaceae	MND1	metagenome
OTU420	0	10	0	0	0	0	0	0	0	0	0	0	0	0	8	0	0	0	0	0	0	21	16	0	0	0	0	0	0	0	Bacteroidota	Bacteroidia	Bacteroidales	Porphyromonadaceae	Porphyromonas	Porphyromonas_endodontalis
OTU421	0	0	0	0	0	0	0	0	0	0	0	0	0	0	0	0	0	0	0	0	0	0	0	0	0	0	0	0	23	0	Proteobacteria	Alphaproteobacteria	Acetobacterales	Acetobacteraceae	unknown	unknown
OTU422	0	0	0	12	0	0	0	0	0	0	0	0	0	0	0	0	0	0	0	0	0	0	0	0	0	0	0	0	0	0	Firmicutes	Clostridia	Oscillospirales	Eubacterium_coprostanoligenes_group	unknown	unknown
OTU423	0	0	0	0	0	0	0	0	0	0	0	0	0	0	0	0	0	0	0	0	0	6	0	0	0	0	0	0	0	0	Bacteroidota	Bacteroidia	Cytophagales	Microscillaceae	Chryseolinea	uncultured_bacterium
OTU424	0	0	0	0	50	0	0	0	0	0	0	0	0	0	0	0	0	0	0	0	0	27	34	0	0	0	0	0	0	0	Bacteroidota	Bacteroidia	Bacteroidales	Porphyromonadaceae	Porphyromonas	unknown
OTU425	0	0	0	37	0	0	0	0	0	0	0	0	0	0	0	0	0	0	0	0	44	0	0	0	0	0	0	0	0	0	Bacteroidota	Kapabacteria	Kapabacteriales	unknown	unknown	uncultured_Bacteroidetes/Chlorobi_group_bacterium
OTU426	1	0	35	45	29	10	0	1	25	53	1	0	96	0	48	0	2	0	74	50	0	91	74	1	38	0	0	43	132	1	Proteobacteria	Alphaproteobacteria	Rhodobacterales	Rhodobacteraceae	Mameliella	Mameliella_alba
OTU427	0	0	0	0	0	0	0	0	0	0	0	0	0	0	7	0	0	0	0	0	0	0	0	0	0	0	0	0	0	0	Actinobacteriota	Coriobacteriia	Coriobacteriales	Atopobiaceae	Olsenella	Olsenella_scatoligenes
OTU428	0	0	0	0	0	0	0	0	0	0	0	0	0	0	0	0	0	0	0	0	0	0	0	0	62	0	0	0	0	1	Firmicutes	Bacilli	Erysipelotrichales	Erysipelotrichaceae	Erysipelothrix	unknown
OTU429	0	5	0	0	0	0	0	0	0	0	0	0	0	0	0	0	0	0	0	0	0	0	0	0	0	0	0	0	0	0	Proteobacteria	Gammaproteobacteria	Burkholderiales	Rhodocyclaceae	Azoarcus	uncultured_bacterium
OTU430	0	0	5	0	0	0	0	0	0	0	0	0	0	0	0	0	0	0	0	0	0	0	0	0	0	0	0	0	0	0	Firmicutes	Bacilli	RF39	unknown	unknown	uncultured_bacterium
OTU431	0	0	0	1	0	6	0	0	0	58	0	0	62	0	11	0	33	78	0	0	0	0	0	0	0	0	0	74	0	0	Firmicutes	Clostridia	Lachnospirales	Lachnospiraceae	Lachnospiraceae_NK4A136_group	unidentified
OTU432	24	0	0	0	0	0	0	0	0	0	0	0	0	0	0	0	0	0	0	0	0	0	0	0	0	0	0	0	0	0	Actinobacteriota	Actinobacteria	Micrococcales	Micrococcaceae	Rothia	Rothia_mucilaginosa
OTU433	0	0	0	0	0	0	0	0	0	0	0	0	0	0	0	0	0	0	0	0	0	0	0	0	0	0	0	17	0	40	Firmicutes	Clostridia	Lachnospirales	Lachnospiraceae	unknown	unidentified
OTU434	0	0	0	0	0	0	0	0	0	0	0	0	0	0	0	0	10	0	0	0	0	0	0	11	0	0	0	0	0	0	Firmicutes	Clostridia	Lachnospirales	Lachnospiraceae	unknown	unknown
OTU435	20	0	0	0	0	0	1	0	0	0	0	0	0	0	0	0	0	0	0	0	0	0	0	0	0	0	0	0	0	0	Acidobacteriota	Vicinamibacteria	Vicinamibacterales	unknown	unknown	unknown
OTU436	0	0	0	0	0	0	0	16	0	0	0	0	0	0	0	0	0	0	0	0	0	0	0	0	0	0	0	0	0	0	Patescibacteria	Saccharimonadia	Saccharimonadales	unknown	unknown	unknown
OTU437	0	0	0	0	0	0	0	0	0	0	0	0	0	0	0	0	0	0	0	0	0	43	0	1	0	0	0	0	0	0	Proteobacteria	Gammaproteobacteria	Burkholderiales	unknown	unknown	unknown
OTU438	0	0	0	0	0	0	0	0	0	0	0	0	0	0	3	0	0	0	0	0	0	0	0	0	0	0	0	0	0	0	Proteobacteria	Alphaproteobacteria	Micropepsales	Micropepsaceae	unknown	uncultured_Hyphomicrobiaceae_bacterium
OTU439	0	0	0	0	0	0	0	0	0	0	0	0	0	0	0	0	0	0	21	0	0	0	0	0	0	0	0	0	0	0	Bacteroidota	Bacteroidia	Bacteroidales	Prevotellaceae	Alloprevotella	uncultured_Prevotellaceae_bacterium
OTU440	0	0	0	0	0	0	0	0	0	0	0	0	0	0	14	0	0	0	0	0	0	0	0	0	0	0	0	0	0	0	Proteobacteria	Alphaproteobacteria	Caulobacterales	Caulobacteraceae	unknown	uncultured_Caulobacteraceae_bacterium
OTU441	0	0	0	0	0	0	0	0	0	0	0	0	0	0	1	0	0	0	0	0	0	0	0	0	0	0	0	0	0	0	Bdellovibrionota	Bdellovibrionia	Bdellovibrionales	Bdellovibrionaceae	OM27_clade	unknown
OTU442	0	0	54	0	0	0	0	0	0	0	0	0	0	0	0	0	0	0	0	0	0	0	0	0	0	0	0	0	0	0	Bacteroidota	Bacteroidia	Bacteroidales	Dysgonomonadaceae	Proteiniphilum	unknown
OTU443	0	0	0	0	0	5	0	0	0	0	0	0	0	0	0	0	0	0	0	0	0	0	0	0	0	0	0	0	0	0	Myxococcota	Polyangia	Polyangiales	BIrii41	unknown	unknown
OTU444	0	0	0	2	0	0	0	0	0	0	0	0	0	0	0	0	0	0	0	0	0	0	0	0	29	0	0	0	0	0	Proteobacteria	Gammaproteobacteria	Burkholderiales	Alcaligenaceae	Paenalcaligenes	unknown
OTU445	0	0	0	0	0	0	0	0	0	0	0	0	0	0	0	0	0	0	0	0	0	0	0	0	74	0	0	0	0	0	Actinobacteriota	Actinobacteria	Micromonosporales	Micromonosporaceae	Longispora	uncultured_bacterium
OTU446	0	0	0	0	0	0	0	0	0	0	0	0	0	0	2	0	0	0	0	0	0	0	0	0	0	0	0	0	0	0	Acidobacteriota	Acidobacteriae	Subgroup_2	unknown	unknown	uncultured_forest_soil_bacterium
OTU447	0	0	0	0	0	0	0	0	0	0	0	0	0	0	6	0	0	0	0	0	0	0	0	0	0	0	0	0	0	0	Acidobacteriota	Acidobacteriae	Acidobacteriales	unknown	unknown	unknown
OTU448	0	9	0	0	0	0	0	0	0	0	0	0	0	0	0	0	0	0	0	0	0	0	0	0	0	0	0	0	0	0	Verrucomicrobiota	Verrucomicrobiae	Verrucomicrobiales	Rubritaleaceae	Luteolibacter	uncultured_bacterium
OTU449	0	0	0	0	0	0	0	0	0	0	0	0	0	0	2	0	0	0	0	0	0	0	0	0	0	0	0	0	0	0	Bacteroidota	Kapabacteria	Kapabacteriales	unknown	unknown	uncultured_bacterium_#0319-6E22
OTU450	0	0	0	0	0	0	0	0	0	0	0	0	0	0	0	0	39	0	0	0	0	0	0	0	0	0	0	0	0	0	Firmicutes	Clostridia	Oscillospirales	Oscillospiraceae	UCG_005	unknown
OTU451	0	0	0	0	0	0	8	0	31	0	0	0	0	0	0	0	0	0	0	0	0	0	0	0	0	0	0	0	0	0	Proteobacteria	Gammaproteobacteria	Pseudomonadales	Pseudomonadaceae	Pseudomonas	bioreactor_metagenome
OTU452	0	0	0	0	0	0	0	0	0	0	0	0	0	0	0	0	0	0	0	0	0	0	0	0	0	0	0	23	0	0	Actinobacteriota	Actinobacteria	Micrococcales	Brevibacteriaceae	Brevibacterium	unknown
OTU453	0	0	0	0	0	0	0	0	0	0	0	0	0	0	5	0	0	0	0	0	0	0	0	0	0	0	0	0	0	0	Acidobacteriota	Blastocatellia	Pyrinomonadales	Pyrinomonadaceae	RB41	uncultured_bacterium
OTU454	1736	529	994	653	673	267	976	469	1083	1251	2124	1114	1165	1565	310	2281	269	1307	1094	1424	1180	1350	610	1069	1725	1370	2397	804	652	2209	Proteobacteria	Gammaproteobacteria	Pseudomonadales	Pseudomonadaceae	Pseudomonas	unknown
OTU455	0	0	0	0	0	0	0	0	0	0	0	0	0	0	0	0	0	0	0	0	0	0	0	0	0	0	0	30	0	0	Proteobacteria	Gammaproteobacteria	Burkholderiales	A21b	unknown	uncultured_bacterium
OTU456	0	5	0	0	0	0	0	0	0	0	0	0	0	0	0	0	0	0	0	0	0	0	0	0	0	0	0	0	0	0	Bacteroidota	Bacteroidia	Bacteroidales	Muribaculaceae	unknown	uncultured_bacterium
OTU457	0	0	0	0	0	0	0	0	0	0	0	0	0	0	8	0	0	0	0	0	0	0	0	0	0	0	0	0	0	0	Chloroflexi	Dehalococcoidia	S085	unknown	unknown	uncultured_soil_bacterium
OTU458	0	19	0	0	0	0	0	0	0	0	0	0	0	0	0	0	0	0	0	0	0	0	0	0	0	0	0	0	0	0	Bacteroidota	Bacteroidia	Bacteroidales	Muribaculaceae	unknown	uncultured_bacterium
OTU459	0	0	0	0	0	0	0	0	0	0	0	0	0	0	0	0	0	0	0	0	0	18	0	0	0	0	0	0	0	0	Patescibacteria	Parcubacteria	Candidatus_Kaiserbacteria	unknown	unknown	unknown
OTU460	0	0	0	0	0	0	0	0	0	0	0	0	0	0	34	0	0	0	0	0	0	0	0	0	0	0	0	0	0	0	Firmicutes	Clostridia	Peptostreptococcales_Tissierellales	Anaerovoracaceae	Eubacterium_brachy_group	uncultured_bacterium
OTU461	0	0	0	0	0	0	0	0	0	0	0	0	0	0	3	0	0	0	0	0	28	0	0	1	42	0	0	0	0	0	Proteobacteria	Gammaproteobacteria	Enterobacterales	Enterobacteriaceae	Cronobacter	Cronobacter_dublinensis_subsp._lausannensis_LMG_23824
OTU462	0	0	0	0	0	0	0	0	0	0	0	0	0	0	0	0	0	0	10	0	0	0	0	0	0	0	0	0	0	0	Patescibacteria	Parcubacteria	Candidatus_Kaiserbacteria	unknown	unknown	uncultured_bacterium
OTU463	0	0	0	0	0	0	0	0	0	0	0	0	0	0	0	81	0	0	0	0	0	0	0	0	0	0	0	0	47	0	Proteobacteria	Alphaproteobacteria	Rickettsiales	Rickettsiaceae	Candidatus_Megaira	uncultured_bacterium
OTU464	0	0	0	22	0	0	0	0	14	0	0	0	0	0	0	0	0	0	0	0	0	0	0	0	0	0	0	0	0	0	Firmicutes	Clostridia	Peptostreptococcales_Tissierellales	Peptostreptococcaceae	Paeniclostridium	uncultured_bacterium
OTU465	0	0	0	0	0	0	0	0	0	0	0	0	0	0	2	0	0	0	0	0	0	0	0	0	0	0	0	0	0	0	Verrucomicrobiota	Verrucomicrobiae	Chthoniobacterales	Terrimicrobiaceae	Terrimicrobium	metagenome
OTU466	0	0	0	0	0	0	0	0	0	0	0	0	0	0	4	0	0	0	0	0	0	0	0	0	0	0	0	0	0	0	Bacteroidota	Bacteroidia	Chitinophagales	Chitinophagaceae	Puia	metagenome
OTU467	0	0	0	0	0	0	0	0	0	0	0	0	0	0	20	0	0	0	0	0	0	0	0	0	0	0	0	0	0	0	Proteobacteria	Gammaproteobacteria	Enterobacterales	Erwiniaceae	unknown	unknown
OTU468	0	24	0	0	0	0	0	0	0	0	0	0	0	0	0	0	0	0	0	0	0	0	0	0	0	0	0	0	0	0	Bacteroidota	Bacteroidia	Bacteroidales	Muribaculaceae	unknown	uncultured_bacterium
OTU469	0	0	0	0	0	0	0	0	0	0	0	0	0	0	0	0	0	0	9	0	0	0	0	0	0	0	0	0	0	0	Proteobacteria	Gammaproteobacteria	Burkholderiales	Alcaligenaceae	Parapusillimonas	uncultured_bacterium
OTU470	0	86	0	1	0	0	0	0	0	0	0	0	0	0	0	0	0	0	0	0	0	0	0	0	74	0	0	0	0	0	Bacteroidota	Bacteroidia	Bacteroidales	Muribaculaceae	unknown	unknown
OTU471	0	0	0	0	0	0	0	0	0	0	0	0	0	0	0	0	0	0	0	0	0	0	0	0	0	0	0	34	0	0	Firmicutes	Bacilli	Bacillales	Bacillaceae	Bacillus	unknown
OTU472	0	0	0	0	0	0	0	0	0	0	0	0	0	0	5	0	0	0	0	0	0	0	0	0	0	0	0	0	0	0	Actinobacteriota	Acidimicrobiia	unknown	unknown	unknown	uncultured_soil_bacterium
OTU473	0	0	21	26	25	0	0	0	30	0	0	0	0	0	27	0	44	0	0	0	0	0	0	0	0	0	0	0	0	0	Bacteroidota	Bacteroidia	Bacteroidales	Rikenellaceae	Alistipes	uncultured_bacterium
OTU476	0	0	0	0	0	0	0	0	0	0	0	0	27	0	0	0	0	0	0	0	0	0	0	0	0	0	0	0	0	0	Chloroflexi	Chloroflexia	Thermomicrobiales	AKYG1722	unknown	uncultured_Chloroflexi_bacterium
OTU477	0	0	0	0	0	0	0	0	0	0	0	0	0	0	5	0	0	0	0	0	0	0	0	0	0	0	0	0	0	0	Chloroflexi	JG30_KF_CM66	unknown	unknown	unknown	metagenome
OTU479	0	0	0	0	0	1	24	16	0	0	0	0	0	0	0	0	0	0	0	0	0	0	0	0	0	0	0	1	0	0	Nitrospirota	Nitrospiria	Nitrospirales	Nitrospiraceae	Nitrospira	uncultured_soil_bacterium
OTU480	0	0	0	0	0	0	0	0	0	0	0	0	0	0	0	0	0	0	0	0	0	94	0	0	0	0	0	0	0	0	Bacteroidota	Bacteroidia	Chitinophagales	Chitinophagaceae	Sediminibacterium	uncultured_Bacteroidetes_bacterium
OTU481	0	0	0	0	0	0	0	0	0	0	0	0	0	0	4	0	0	0	0	64	0	0	0	0	0	0	0	0	0	0	Actinobacteriota	Actinobacteria	Streptosporangiales	Thermomonosporaceae	Actinoallomurus	Actinoallomurus_sp.
OTU482	0	13	12	0	21	1	0	0	0	0	0	1	0	0	0	0	0	0	0	0	0	26	0	0	0	35	0	0	0	0	Firmicutes	Clostridia	Oscillospirales	Oscillospiraceae	unknown	unknown
OTU483	0	0	0	0	0	0	0	0	0	0	0	0	0	0	0	0	0	0	0	0	0	0	0	0	0	6	0	0	0	0	Proteobacteria	Alphaproteobacteria	Rhizobiales	Devosiaceae	unknown	unknown
OTU484	0	0	0	0	1	0	0	0	0	0	0	0	0	0	0	0	0	0	0	0	0	0	0	0	0	0	0	8	0	0	Firmicutes	Bacilli	Acholeplasmatales	Acholeplasmataceae	Anaeroplasma	uncultured_bacterium
OTU485	0	0	0	0	0	0	0	0	0	0	0	0	0	0	11	0	0	0	0	0	0	0	0	0	0	0	0	0	0	0	Acidobacteriota	Acidobacteriae	Bryobacterales	Bryobacteraceae	Bryobacter	uncultured_Acidobacteria_bacterium
OTU486	0	0	0	0	0	0	0	0	0	0	0	0	19	0	0	0	0	0	0	0	0	0	0	0	0	0	0	0	0	40	Chloroflexi	Chloroflexia	Thermomicrobiales	AKYG1722	unknown	uncultured_bacterium
OTU487	0	0	0	0	0	0	0	0	0	41	0	0	0	0	0	0	0	0	0	0	0	0	0	0	0	0	0	0	0	0	Actinobacteriota	Actinobacteria	PeM15	unknown	unknown	uncultured_marine_bacterium
OTU488	0	0	0	0	0	0	0	0	0	0	0	0	0	0	40	0	0	0	0	0	0	0	0	0	0	0	0	0	0	0	Firmicutes	Clostridia	Oscillospirales	Ruminococcaceae	Ruminococcus	Ruminococcus_bicirculans
OTU489	0	0	0	0	0	0	0	0	0	0	0	0	0	0	0	0	0	0	0	0	0	0	10	0	0	0	0	0	0	0	Proteobacteria	Gammaproteobacteria	Xanthomonadales	Xanthomonadaceae	Arenimonas	unknown
OTU490	0	6	0	0	0	0	0	0	0	0	0	0	0	0	8	0	0	0	0	0	0	0	0	0	0	0	0	0	0	0	Firmicutes	Clostridia	Clostridiales	Clostridiaceae	Candidatus_Arthromitus	Candidatus_Arthromitus_sp._SFB-mouse-Japan
OTU491	0	96	0	1	0	11	0	0	17	0	2	0	123	0	12	0	102	0	0	30	0	0	4	0	0	1	0	15	45	0	Firmicutes	Clostridia	Oscillospirales	Eubacterium_coprostanoligenes_group	unknown	gut_metagenome
OTU492	0	0	0	0	0	0	0	0	0	0	0	0	0	0	7	0	0	0	0	0	0	0	0	0	0	0	0	0	0	0	Proteobacteria	Gammaproteobacteria	Xanthomonadales	Xanthomonadaceae	Pseudoxanthomonas	Pseudoxanthomonas_mexicana
OTU493	0	0	0	0	0	0	0	0	0	0	0	0	0	0	0	0	0	0	0	0	17	0	55	0	0	0	0	0	0	0	Actinobacteriota	Actinobacteria	Micrococcales	Intrasporangiaceae	Ornithinimicrobium	unknown
OTU494	0	5	40	32	49	18	0	25	4	1	64	30	68	41	2	54	0	21	0	0	49	40	9	1	0	3	419	0	2	33	Proteobacteria	Gammaproteobacteria	Burkholderiales	Comamonadaceae	Delftia	Delftia_acidovorans
OTU495	0	0	0	0	0	0	0	0	0	0	0	0	0	0	0	0	0	0	0	0	0	0	0	0	0	0	0	0	0	0	Firmicutes	Clostridia	Lachnospirales	Lachnospiraceae	unknown	unknown
OTU496	0	0	0	0	0	0	0	0	0	0	0	0	0	0	17	0	0	0	0	0	0	0	0	0	0	0	0	0	0	0	Firmicutes	Negativicutes	Veillonellales_Selenomonadales	Veillonellaceae	Dialister	uncultured_bacterium
OTU497	0	9	0	0	0	0	0	0	0	0	0	0	0	0	0	0	0	0	0	0	0	0	0	0	0	0	0	0	0	0	Firmicutes	Clostridia	Christensenellales	Christensenellaceae	Christensenellaceae_R_7_group	unknown
OTU498	0	0	0	0	0	0	0	0	0	0	0	0	0	0	0	0	0	0	0	11	0	0	0	0	0	0	0	0	0	0	Bacteroidota	Bacteroidia	Chitinophagales	Chitinophagaceae	Haoranjiania	Haoranjiania_flava
OTU499	0	0	0	0	0	1	0	0	0	0	0	0	0	0	0	0	0	0	0	0	0	0	0	0	0	0	0	0	0	0	Proteobacteria	Alphaproteobacteria	Rhizobiales	unknown	unknown	uncultured_Alphaproteobacteria_bacterium
OTU500	150	811	144	943	523	144	319	81	108	343	2	40	65	209	510	137	331	335	307	501	611	86	170	480	21	90	138	224	769	149	Proteobacteria	Gammaproteobacteria	Enterobacterales	Enterobacteriaceae	Escherichia_Shigella	unknown
OTU501	0	0	0	0	27	0	0	0	0	53	0	0	0	0	0	0	0	0	0	0	0	0	0	0	0	0	0	27	0	0	Patescibacteria	Parcubacteria	unknown	unknown	unknown	unknown
OTU502	0	0	0	0	0	9	0	18	0	0	0	0	0	0	0	0	0	0	0	0	0	0	0	0	0	0	0	0	0	0	Acidobacteriota	Vicinamibacteria	Vicinamibacterales	unknown	unknown	unknown
OTU503	0	0	0	0	0	0	0	0	0	0	0	0	0	0	0	0	0	0	0	0	0	0	0	0	0	0	0	0	0	57	Bdellovibrionota	Oligoflexia	0319_6G20	unknown	unknown	unknown
OTU504	0	0	43	0	0	0	0	0	0	0	0	0	0	0	0	0	0	0	0	0	1	18	20	0	0	0	0	0	0	0	Bacteroidota	Bacteroidia	Cytophagales	Cyclobacteriaceae	Algoriphagus	uncultured_Hongiella_sp.
OTU505	0	0	9	0	0	0	0	0	0	3	0	0	0	0	0	0	0	0	18	58	0	0	0	0	0	0	0	0	0	0	Bacteroidota	Bacteroidia	Bacteroidales	unknown	unknown	unknown
OTU506	0	0	0	0	8	0	0	0	0	0	0	0	0	0	0	0	0	0	0	0	0	0	0	0	0	0	0	0	0	0	Proteobacteria	Alphaproteobacteria	Rhodospirillales	unknown	unknown	unknown
OTU507	0	21	0	0	0	12	0	11	0	37	0	0	0	0	0	0	68	115	8	0	0	0	33	0	25	154	0	0	7	0	Firmicutes	Clostridia	Clostridia_UCG_014	unknown	unknown	unknown
OTU508	0	0	0	0	0	0	0	0	0	0	0	0	0	20	35	87	0	0	0	0	0	0	15	0	0	0	0	0	0	0	Firmicutes	Clostridia	Oscillospirales	Oscillospiraceae	unknown	uncultured_bacterium
OTU509	1	0	3	158	97	10	7	18	0	81	0	0	0	0	0	0	0	0	35	0	92	194	2	83	2	2	0	33	88	3	Proteobacteria	Gammaproteobacteria	Burkholderiales	Burkholderiaceae	Polynucleobacter	Polynucleobacter_cosmopolitanus
OTU510	0	0	0	0	0	0	0	0	0	0	0	0	0	0	0	0	0	0	1	0	67	0	0	0	0	0	0	0	0	0	Proteobacteria	Gammaproteobacteria	Halothiobacillales	Halothiobacillaceae	Thiovirga	uncultured_bacterium
OTU511	0	15	0	0	0	0	0	0	0	0	0	0	0	0	0	0	0	0	0	0	0	0	0	0	0	0	0	0	0	0	Bacteroidota	Bacteroidia	Bacteroidales	Prevotellaceae	unknown	uncultured_bacterium
OTU512	0	12	0	0	0	0	0	0	0	0	0	0	0	0	0	0	0	0	0	0	0	0	0	0	0	0	0	0	0	0	Bacteroidota	Bacteroidia	Bacteroidales	Muribaculaceae	unknown	uncultured_bacterium
OTU513	0	100	152	98	63	20	38	3	95	2	0	25	18	0	25	0	215	43	37	167	0	34	26	305	0	36	0	42	5	21	Patescibacteria	Saccharimonadia	Saccharimonadales	Saccharimonadaceae	Candidatus_Saccharimonas	uncultured_bacterium
OTU514	0	0	0	0	0	0	0	0	0	0	0	0	0	0	6	0	0	0	0	0	0	0	0	0	0	0	0	0	0	0	Chloroflexi	Anaerolineae	Ardenticatenales	unknown	unknown	uncultured_Litorilinea_sp.
OTU515	0	0	0	0	14	0	0	0	0	0	0	0	53	0	21	0	0	0	0	0	1	0	0	0	0	71	0	0	0	30	Firmicutes	Bacilli	Lactobacillales	Lactobacillaceae	Ligilactobacillus	Lactobacillus_ruminis_ATCC_27782
OTU516	0	0	0	0	0	0	0	0	0	0	0	0	0	0	4	0	0	0	0	0	0	0	0	0	0	0	0	0	0	0	Acidobacteriota	Vicinamibacteria	Vicinamibacterales	Vicinamibacteraceae	unknown	uncultured_Acidobacteriales_bacterium
OTU517	22	28	11	5	0	11	0	0	0	0	0	0	0	0	0	0	0	0	0	0	0	0	0	0	0	0	0	0	0	0	Firmicutes	Clostridia	Lachnospirales	Lachnospiraceae	unknown	unknown
OTU518	0	12	0	0	0	0	0	0	0	0	0	0	0	0	0	0	0	0	0	0	0	0	0	0	0	0	0	0	0	0	Bacteroidota	Bacteroidia	Bacteroidales	Rikenellaceae	Rikenellaceae_RC9_gut_group	unknown
OTU519	0	0	0	0	0	0	33	0	0	0	0	0	0	0	0	0	0	0	0	0	0	0	0	0	0	0	0	0	0	0	Actinobacteriota	Thermoleophilia	Solirubrobacterales	Solirubrobacteraceae	Conexibacter	unknown
OTU520	0	0	22	0	0	0	1	0	0	0	0	0	0	0	60	0	0	0	0	0	0	0	0	0	0	0	93	0	0	0	Firmicutes	Clostridia	Lachnospirales	Lachnospiraceae	Coprococcus	uncultured_organism
OTU521	0	0	0	1	0	0	0	0	0	47	0	0	0	0	0	0	0	0	0	0	0	43	17	0	0	0	0	0	0	0	Proteobacteria	Gammaproteobacteria	Gammaproteobacteria_Incertae_Sedis	unknown	Acidibacter	uncultured_bacterium
OTU522	0	0	0	0	0	0	0	1	0	0	0	0	0	0	0	0	0	0	0	0	0	0	0	0	0	0	0	35	0	0	Proteobacteria	Gammaproteobacteria	Enterobacterales	Vibrionaceae	Vibrio	Vibrio_cholerae
OTU523	0	0	0	8	36	0	0	0	0	0	0	0	0	0	0	0	0	0	0	23	0	0	13	0	0	0	0	0	0	0	Firmicutes	Bacilli	Paenibacillales	Paenibacillaceae	Paenibacillus	unknown
OTU524	0	11	0	0	0	0	0	0	0	0	0	0	0	0	51	0	0	0	0	0	0	0	0	0	0	0	0	0	0	0	Proteobacteria	Gammaproteobacteria	Burkholderiales	Sutterellaceae	Sutterella	Sutturella_timonensis
OTU525	0	0	0	0	0	0	0	0	0	0	0	0	0	0	0	0	0	0	0	0	0	0	0	0	0	0	0	0	0	0	Gemmatimonadota	Gemmatimonadetes	Gemmatimonadales	Gemmatimonadaceae	Gemmatimonas	unknown
OTU526	0	0	0	1	0	0	0	0	0	1	0	0	0	0	5	0	0	0	0	0	0	0	0	0	0	0	0	0	0	0	Actinobacteriota	Actinobacteria	Corynebacteriales	Corynebacteriaceae	Corynebacterium	Corynebacterium_riegelii
OTU527	1	0	0	0	75	0	0	0	0	0	0	39	1	16	14	0	0	0	9	104	0	0	5	0	0	0	0	0	0	0	Firmicutes	Bacilli	Lactobacillales	Carnobacteriaceae	Desemzia	Desemzia_incerta
OTU528	0	0	0	17	0	12	2	1	0	7	0	0	0	0	0	0	8	0	0	0	0	0	0	0	0	0	0	41	0	0	Firmicutes	Clostridia	Lachnospirales	Lachnospiraceae	unknown	unknown
OTU529	0	0	0	0	0	0	0	0	0	0	0	0	0	0	0	0	0	0	0	0	1	29	0	0	0	0	0	0	0	0	Actinobacteriota	Acidimicrobiia	Microtrichales	Iamiaceae	Iamia	uncultured_bacterium
OTU530	0	0	0	0	0	0	0	0	0	0	0	0	0	0	0	0	0	0	0	0	0	0	26	0	0	0	0	0	0	0	Actinobacteriota	Thermoleophilia	Gaiellales	unknown	unknown	uncultured_bacterium
OTU531	0	0	0	0	0	0	0	0	0	0	0	0	0	0	0	0	0	1	0	63	25	0	0	0	0	0	0	0	0	20	Proteobacteria	Gammaproteobacteria	Burkholderiales	Rhodocyclaceae	Methyloversatilis	uncultured_bacterium
OTU533	0	0	0	0	0	0	24	0	0	0	0	0	0	0	0	0	8	0	0	0	0	0	0	0	0	0	0	0	0	0	Firmicutes	Clostridia	Clostridia_vadinBB60_group	unknown	unknown	uncultured_bacterium
OTU534	26	0	1	0	0	0	23	0	0	0	0	0	0	0	0	0	0	0	0	0	20	68	0	0	0	0	1	0	0	0	Proteobacteria	Alphaproteobacteria	Rickettsiales	Anaplasmataceae	Wolbachia	uncultured_Alphaproteobacteria_bacterium
OTU535	0	44	33	0	47	1	0	0	0	0	1	0	0	1	11	1	0	38	3	52	1	0	93	0	0	0	0	0	37	0	Proteobacteria	Alphaproteobacteria	Rhodobacterales	Rhodobacteraceae	Paracoccus	unknown
OTU536	0	104	78	33	38	0	10	0	1	46	0	1	0	33	401	0	34	215	0	0	109	14	64	0	66	0	18	24	0	0	Firmicutes	Clostridia	Lachnospirales	Lachnospiraceae	Roseburia	unknown
OTU537	0	0	0	0	0	0	0	0	0	0	0	0	0	0	1	0	0	0	0	0	0	0	0	0	0	0	0	0	0	0	Actinobacteriota	Actinobacteria	Propionibacteriales	Nocardioidaceae	Nocardioides	Nocardioides_sp._MSL_24
OTU538	1	32	107	0	20	0	0	0	43	0	0	0	0	0	79	0	1	18	0	0	0	0	0	0	1	38	48	0	1	28	Bacteroidota	Bacteroidia	Bacteroidales	Muribaculaceae	unknown	uncultured_bacterium
OTU539	0	0	0	8	0	0	0	0	30	0	0	0	0	0	0	0	0	0	104	0	0	0	0	0	20	0	0	0	0	0	Firmicutes	Clostridia	Peptostreptococcales_Tissierellales	Family_XI	Peptoniphilus	swine_effluent_bacterium_CHNDP1
OTU540	0	168	0	0	0	10	0	1	0	0	0	0	0	0	58	0	0	1	0	0	0	0	0	0	0	0	0	3	0	0	Desulfobacterota	Desulfovibrionia	Desulfovibrionales	Desulfovibrionaceae	Bilophila	uncultured_bacterium
OTU541	0	1	0	0	0	0	0	15	0	0	0	0	0	0	0	0	0	0	0	0	0	0	0	0	0	0	0	0	0	0	Bacteroidota	Bacteroidia	Chitinophagales	Chitinophagaceae	Taibaiella	uncultured_bacterium
OTU542	0	0	0	0	0	0	0	0	0	0	0	0	0	0	5	0	0	0	0	0	0	0	23	0	0	0	0	0	0	0	Firmicutes	Clostridia	Lachnospirales	Lachnospiraceae	Blautia	unknown
OTU543	31	0	67	23	85	9	26	23	73	73	0	226	164	0	0	0	123	1	11	29	79	26	40	120	38	53	0	52	35	138	Firmicutes	Clostridia	Lachnospirales	Lachnospiraceae	Lachnospiraceae_NK4A136_group	unknown
OTU544	0	0	0	0	0	0	0	0	0	0	0	0	0	0	0	0	3	0	0	0	0	0	0	0	0	0	0	26	0	0	Actinobacteriota	Coriobacteriia	Coriobacteriales	Eggerthellaceae	Enterorhabdus	unknown
OTU545	0	0	0	0	0	10	0	0	0	0	0	0	0	0	0	0	0	0	0	0	0	0	0	0	0	0	0	0	0	0	Acidobacteriota	Subgroup_22	unknown	unknown	unknown	uncultured_bacterium
OTU546	0	0	0	0	0	0	36	0	0	0	0	0	0	0	0	0	0	0	0	0	0	0	0	90	0	0	0	0	0	0	Bdellovibrionota	Oligoflexia	0319_6G20	unknown	unknown	marine_metagenome
OTU547	0	0	0	0	0	0	0	0	0	0	0	0	0	0	0	0	0	0	0	0	0	42	0	0	0	0	0	0	0	0	Proteobacteria	Alphaproteobacteria	Acetobacterales	Acetobacteraceae	unknown	unknown
OTU548	0	0	0	0	0	6	15	0	0	0	0	0	0	0	71	0	5	0	0	7	0	0	0	0	0	0	0	0	39	0	Firmicutes	Clostridia	Clostridia_vadinBB60_group	unknown	unknown	uncultured_bacterium
OTU549	0	1	0	0	1	0	0	0	0	0	0	0	0	0	23	0	2	0	0	0	42	0	0	0	1	0	1	1	30	0	Bacteroidota	Bacteroidia	Bacteroidales	Muribaculaceae	unknown	uncultured_organism
OTU550	0	0	23	24	0	8	0	0	18	1	0	3	0	0	0	0	38	0	0	45	0	25	8	30	16	0	0	0	0	52	Firmicutes	Clostridia	Oscillospirales	Ruminococcaceae	Negativibacillus	unknown
OTU551	0	3	0	0	0	0	0	0	0	0	0	0	0	0	0	0	0	0	0	0	0	0	0	0	0	0	0	0	0	0	Firmicutes	Clostridia	Oscillospirales	Oscillospiraceae	unknown	unknown
OTU552	0	0	32	15	0	2	0	0	0	0	0	0	0	1	143	1	0	5	0	0	0	0	11	0	0	0	0	0	0	8	Firmicutes	Clostridia	Lachnospirales	Lachnospiraceae	Eubacterium_hallii_group	unknown
OTU553	0	18	0	0	0	0	0	0	0	0	0	0	0	0	0	0	0	0	0	0	0	0	0	0	0	0	0	0	0	0	Firmicutes	Clostridia	Oscillospirales	Butyricicoccaceae	unknown	uncultured_bacterium
OTU554	38	21	0	65	0	6	0	0	0	0	0	0	0	0	0	0	22	1	0	0	0	62	0	7	0	0	1	41	0	34	Proteobacteria	Gammaproteobacteria	Burkholderiales	Methylophilaceae	unknown	uncultured_bacterium
OTU555	100	290	1590	2072	1403	142	316	359	1106	1888	55	5	115	2866	109	234	349	351	435	561	493	3750	605	1030	387	38	57	1075	1263	867	Proteobacteria	Gammaproteobacteria	Pseudomonadales	Pseudomonadaceae	Pseudomonas	unknown
OTU556	0	0	0	0	0	0	0	0	0	0	0	0	0	0	0	0	0	0	0	0	0	0	0	0	69	0	0	0	0	0	Bacteroidota	Rhodothermia	Rhodothermales	Rhodothermaceae	Rubrivirga	uncultured_bacterium
OTU557	0	27	0	0	0	0	0	1	0	1	0	0	0	0	0	0	0	0	0	0	0	0	0	0	24	0	0	0	0	0	Firmicutes	Clostridia	Oscillospirales	Ruminococcaceae	unknown	unknown
OTU558	0	0	0	0	0	0	0	0	0	0	0	0	0	0	0	0	0	0	0	0	0	0	10	0	0	0	0	0	0	0	Bacteroidota	Bacteroidia	Sphingobacteriales	Sphingobacteriaceae	Sphingobacterium	Sphingobacterium_sp._2c-3
OTU559	0	9	0	0	0	0	0	1	0	0	0	0	0	0	0	0	0	0	0	0	0	0	0	0	0	0	0	0	0	0	Bacteroidota	Bacteroidia	Bacteroidales	Muribaculaceae	unknown	uncultured_bacterium
OTU560	0	0	0	0	0	0	0	0	0	0	0	0	0	0	0	0	0	0	0	0	0	0	0	0	0	0	0	23	0	0	Bacteroidota	Bacteroidia	Bacteroidales	Rikenellaceae	Alistipes	uncultured_bacterium
OTU561	0	15	0	0	0	0	0	0	0	0	0	0	0	0	0	0	0	0	0	0	0	0	0	0	0	0	0	0	0	0	Planctomycetota	OM190	unknown	unknown	unknown	unknown
OTU563	0	0	1	0	50	0	0	0	0	0	0	0	0	0	0	0	0	0	0	1	2	57	29	0	0	0	0	0	0	0	Proteobacteria	Alphaproteobacteria	Rhizobiales	Rhizobiales_Incertae_Sedis	unknown	metagenome
OTU564	130	62	200	121	199	56	189	37	196	69	3	113	27	58	0	2	614	95	334	147	147	41	220	189	187	151	110	342	19	126	Campylobacterota	Campylobacteria	Campylobacterales	Helicobacteraceae	Helicobacter	Helicobacter_typhlonius
OTU565	0	12	0	0	0	0	2	0	0	0	0	0	0	0	0	0	7	0	0	0	0	0	0	0	0	0	0	14	42	0	Firmicutes	Clostridia	Oscillospirales	Ruminococcaceae	unknown	unknown
OTU566	0	0	36	0	0	0	0	0	1	0	0	0	0	0	0	0	0	0	0	0	0	0	0	0	0	0	0	0	0	0	Chloroflexi	SL56_marine_group	unknown	unknown	unknown	uncultured_bacterium
OTU567	0	0	0	0	0	0	0	0	0	0	0	0	0	0	0	0	21	0	0	0	0	0	0	0	0	0	0	0	0	0	Proteobacteria	Gammaproteobacteria	Burkholderiales	Comamonadaceae	Simplicispira	unknown
OTU568	0	24	0	0	0	0	0	0	0	0	0	0	0	0	0	0	0	0	0	0	0	0	0	0	0	0	0	0	0	0	Proteobacteria	Alphaproteobacteria	Rhodospirillales	unknown	unknown	unknown
OTU569	0	0	0	0	0	0	0	0	0	0	0	0	0	0	0	0	0	0	0	0	0	0	0	0	0	0	0	0	0	4	Actinobacteriota	Actinobacteria	Micrococcales	Micrococcaceae	Nesterenkonia	Nesterenkonia_sp._I12A-01658
OTU570	0	0	32	0	46	25	0	0	0	31	1	0	32	0	11	1	0	0	0	0	1	50	229	1	0	0	0	34	36	0	Firmicutes	Bacilli	Bacillales	Bacillaceae	Bacillus	Bacillus_thermoamylovorans
OTU571	0	0	33	0	0	0	0	0	0	0	0	0	0	0	0	0	0	0	0	0	0	0	0	0	0	0	0	0	0	0	Firmicutes	Bacilli	Erysipelotrichales	Erysipelotrichaceae	ZOR0006	unknown
OTU572	0	0	0	0	0	0	0	0	3	0	0	0	0	0	0	0	0	0	0	0	0	0	0	0	0	0	0	0	0	0	Cyanobacteria	Cyanobacteriia	Leptolyngbyales	Leptolyngbyaceae	Leptolyngbya_ANT.L52.2	unknown
OTU573	0	0	0	0	0	0	0	0	0	12	0	0	0	0	0	0	0	0	0	0	0	0	0	0	0	0	0	0	0	0	Firmicutes	Bacilli	Paenibacillales	Paenibacillaceae	Thermobacillus	uncultured_Bacillus_sp.
OTU574	0	0	0	0	0	0	0	0	0	0	0	0	0	0	0	0	0	0	0	0	0	0	0	0	0	0	0	40	0	0	Actinobacteriota	Actinobacteria	Frankiales	Nakamurellaceae	Nakamurella	Nakamurella_multipartita_DSM_44233
OTU575	0	0	0	0	0	0	0	0	0	23	0	0	0	0	0	0	0	59	0	37	0	0	0	0	0	0	0	0	0	0	Bacteroidota	Bacteroidia	Bacteroidales	Prevotellaceae	Alloprevotella	Alloprevotella_tannerae
OTU576	0	0	0	0	0	0	0	0	0	0	0	0	0	0	0	0	0	0	0	0	0	0	0	0	0	0	0	28	0	0	Patescibacteria	Saccharimonadia	Saccharimonadales	WWH38	unknown	uncultured_bacterium
OTU577	0	0	0	0	0	0	0	0	0	0	0	0	0	0	0	0	0	0	0	0	0	0	0	0	37	0	0	0	0	0	Bacteroidota	Rhodothermia	Rhodothermales	Rhodothermaceae	unknown	uncultured_bacterium
OTU578	0	0	0	0	0	0	0	0	0	0	0	0	0	0	4	0	0	0	0	0	0	0	0	0	0	0	0	0	0	0	Proteobacteria	Gammaproteobacteria	Salinisphaerales	Solimonadaceae	Alkanibacter	unknown
OTU579	0	0	0	0	2	0	30	0	0	0	0	0	0	0	0	0	0	0	0	0	0	0	0	0	0	0	0	46	0	0	Myxococcota	Polyangia	Polyangiales	Phaselicystidaceae	Phaselicystis	unknown
OTU580	0	0	0	0	0	0	0	0	0	0	0	0	0	0	2	0	0	0	0	0	0	0	0	0	0	0	0	0	0	0	Acidobacteriota	Vicinamibacteria	Vicinamibacterales	unknown	unknown	unknown
OTU581	0	0	0	0	0	0	0	0	0	0	0	0	0	0	0	0	0	0	0	62	0	0	0	0	0	0	0	0	0	86	Firmicutes	Bacilli	Bacillales	Planococcaceae	Domibacillus	unknown
OTU582	0	0	0	0	0	0	0	0	0	8	0	0	0	0	0	0	0	0	0	0	0	0	0	0	0	0	0	0	0	0	Bacteroidota	Bacteroidia	Flavobacteriales	Flavobacteriaceae	Flavobacterium	Flavobacterium_sp._HWG-A1
OTU583	0	0	0	0	0	0	0	0	0	0	0	0	0	0	34	0	7	0	0	0	0	0	0	0	0	0	0	0	0	0	Firmicutes	Clostridia	Clostridia_vadinBB60_group	unknown	unknown	uncultured_bacterium
OTU584	0	27	1	6	30	0	23	0	0	0	0	0	0	0	0	0	0	0	0	0	0	0	0	0	0	0	0	0	0	0	Cyanobacteria	Cyanobacteriia	Synechococcales	Cyanobiaceae	Cyanobium_PCC_6307	unknown
OTU585	0	0	0	0	0	5	0	0	0	0	0	0	0	0	0	0	0	0	0	0	0	0	0	0	0	0	0	0	0	0	Bacteroidota	Bacteroidia	Cytophagales	Microscillaceae	unknown	uncultured_prokaryote
OTU586	0	0	0	0	0	0	0	0	30	0	0	0	0	0	0	0	0	0	11	0	0	0	0	0	0	0	0	0	0	0	Proteobacteria	Gammaproteobacteria	Enterobacterales	Idiomarinaceae	Aliidiomarina	uncultured_bacterium
OTU587	9	0	0	0	0	0	5	0	27	0	0	0	0	0	0	0	0	0	64	0	0	0	0	0	36	0	0	0	0	0	Firmicutes	Bacilli	Lactobacillales	Lactobacillaceae	Lentilactobacillus	Lactobacillus_buchneri
OTU588	0	0	0	0	0	0	0	0	0	0	0	0	0	0	0	0	0	0	0	0	0	0	0	0	0	0	0	0	0	0	Actinobacteriota	Acidimicrobiia	IMCC26256	unknown	unknown	uncultured_Ferrimicrobium_sp.
OTU589	0	0	0	0	0	0	0	0	0	0	0	0	0	0	0	0	0	0	0	0	0	0	0	0	35	0	0	0	0	0	Firmicutes	Clostridia	Thermincolales	Thermincolaceae	Thermincola	unknown
OTU590	0	0	0	0	0	0	0	0	0	19	0	0	0	0	0	0	0	0	0	0	0	0	0	0	0	0	0	0	0	0	Gemmatimonadota	Gemmatimonadetes	Gemmatimonadales	Gemmatimonadaceae	unknown	unknown
OTU591	0	0	0	0	0	8	0	0	0	7	0	0	20	0	0	0	14	0	3	0	0	0	0	0	0	2	0	0	0	0	Firmicutes	Clostridia	Oscillospirales	Ruminococcaceae	unknown	unknown
OTU592	0	0	0	0	0	8	0	0	0	0	0	0	0	0	0	0	0	0	0	0	0	0	0	0	0	0	0	0	0	0	Proteobacteria	Gammaproteobacteria	Steroidobacterales	Steroidobacteraceae	unknown	metagenome
OTU593	0	12	0	0	0	0	0	0	0	0	0	0	0	0	0	0	0	0	0	0	0	0	0	0	0	0	0	0	0	0	Firmicutes	Clostridia	Oscillospirales	Ruminococcaceae	unknown	unknown
OTU594	0	0	0	0	0	0	0	0	0	0	0	0	27	0	0	0	0	0	0	0	0	0	0	0	0	0	0	0	0	0	Firmicutes	Bacilli	Paenibacillales	Paenibacillaceae	Thermobacillus	uncultured_compost_bacterium
OTU595	0	0	0	0	0	0	0	0	55	0	0	0	0	0	0	0	0	0	0	0	0	0	0	0	0	0	0	0	0	0	Firmicutes	Clostridia	Oscillospirales	Ruminococcaceae	Harryflintia	uncultured_bacterium
OTU596	0	0	0	0	0	0	0	0	0	0	27	0	0	0	0	0	0	0	0	0	0	0	0	0	0	0	0	0	0	0	Bacteroidota	Bacteroidia	Flavobacteriales	Weeksellaceae	Bergeyella	uncultured_bacterium
OTU597	0	0	0	0	0	0	0	0	0	0	0	1	0	0	53	0	0	0	0	0	0	0	0	0	0	0	0	0	0	0	Firmicutes	Bacilli	Erysipelotrichales	Erysipelotrichaceae	Holdemanella	uncultured_bacterium
OTU598	0	0	0	0	0	0	0	0	0	0	0	0	0	0	7	0	0	0	0	0	0	0	0	0	0	31	0	0	0	0	Proteobacteria	Alphaproteobacteria	Rickettsiales	unknown	unknown	unknown
OTU599	0	0	0	0	0	0	0	0	0	0	0	0	0	0	26	0	0	0	0	0	0	0	0	0	0	0	0	0	0	0	Firmicutes	Clostridia	Lachnospirales	Lachnospiraceae	Tyzzerella	unknown
OTU600	0	25	0	0	0	0	0	0	0	0	0	0	0	0	0	0	0	0	0	0	0	0	0	0	0	0	0	0	0	0	Bacteroidota	Bacteroidia	Flavobacteriales	Flavobacteriaceae	Flavobacterium	Flavobacterium_sasangense
OTU601	0	0	0	0	0	0	28	0	0	0	0	0	0	1	0	0	0	0	0	0	0	0	0	0	0	0	0	0	36	0	Proteobacteria	Alphaproteobacteria	Rhodobacterales	Rhodobacteraceae	Gemmobacter	unknown
OTU602	0	0	0	0	0	0	0	0	0	32	0	0	0	0	0	0	0	0	0	0	0	0	0	0	0	0	0	0	0	0	Firmicutes	Bacilli	Bacillales	Bacillaceae	unknown	uncultured_compost_bacterium
OTU603	0	0	0	0	0	0	0	0	0	0	0	0	0	0	0	0	12	0	0	0	0	0	0	0	0	0	0	0	0	0	Firmicutes	Clostridia	Oscillospirales	unknown	unknown	unknown
OTU604	0	0	0	0	0	0	0	0	0	0	0	0	0	0	0	0	0	0	0	0	0	0	11	0	0	0	0	0	0	0	Firmicutes	Clostridia	unknown	unknown	unknown	unknown
OTU605	0	0	0	0	0	0	0	0	0	0	0	0	0	0	3	0	0	0	0	0	0	0	0	0	0	0	0	0	0	0	Bacteroidota	Bacteroidia	Bacteroidales	Barnesiellaceae	Coprobacter	unknown
OTU606	0	1	0	0	0	0	0	0	0	0	0	0	48	0	8	0	0	0	0	0	0	0	0	0	0	11	0	0	1	0	Bacteroidota	Rhodothermia	Rhodothermales	Rhodothermaceae	unknown	uncultured_bacterium
OTU607	86	0	0	0	0	0	0	18	0	1	0	0	0	0	0	0	0	0	0	0	0	0	0	0	56	0	0	0	0	0	Proteobacteria	Alphaproteobacteria	unknown	unknown	unknown	unknown
OTU608	0	0	0	19	0	0	0	0	0	0	0	0	0	0	0	59	0	0	0	0	0	0	0	0	0	0	0	0	0	0	Proteobacteria	Gammaproteobacteria	Burkholderiales	Comamonadaceae	Hydrogenophaga	uncultured_bacterium
OTU609	0	0	0	0	0	0	0	0	0	0	0	0	0	0	0	0	0	0	24	0	0	0	59	0	0	0	0	0	0	0	Actinobacteriota	Actinobacteria	Corynebacteriales	Corynebacteriaceae	Corynebacterium	unknown
OTU610	0	0	0	23	0	0	0	0	48	1	0	0	0	0	48	0	0	0	0	39	0	0	0	1	0	0	0	0	0	0	Bacteroidota	Bacteroidia	Flavobacteriales	Weeksellaceae	Chryseobacterium	Chryseobacterium_camelliae
OTU611	0	0	65	132	0	0	0	0	0	66	0	0	0	127	0	0	0	0	83	62	0	64	58	34	0	1	1	148	0	1	Actinobacteriota	Acidimicrobiia	Microtrichales	Ilumatobacteraceae	CL500_29_marine_group	uncultured_bacterium
OTU612	0	0	0	0	0	0	0	0	0	0	0	0	12	0	0	0	0	0	0	0	0	0	0	0	0	0	0	0	0	0	Actinobacteriota	Acidimicrobiia	Microtrichales	Microtrichaceae	IMCC26207	unknown
OTU613	0	2	0	0	0	0	0	0	0	0	0	0	0	0	27	0	0	0	0	0	0	0	0	0	0	0	0	0	0	0	Bacteroidota	Bacteroidia	Bacteroidales	Muribaculaceae	unknown	uncultured_bacterium
OTU614	0	0	0	0	0	0	0	0	0	0	0	0	0	85	45	0	0	0	0	0	0	0	41	0	0	0	0	0	0	2	Bacteroidota	Bacteroidia	Bacteroidales	Barnesiellaceae	Barnesiella	uncultured_bacterium
OTU615	0	0	0	0	0	2	0	0	0	0	0	0	0	0	0	0	0	0	0	0	0	0	0	0	0	0	0	0	0	0	Myxococcota	Polyangia	Polyangiales	Sandaracinaceae	unknown	metagenome
OTU616	0	14	0	0	0	0	0	0	0	0	0	0	0	0	0	0	0	0	0	0	0	0	0	0	0	0	0	0	0	0	Bacteroidota	Bacteroidia	Bacteroidales	Marinifilaceae	Odoribacter	unknown
OTU617	0	0	0	0	0	0	0	0	0	0	0	0	0	0	0	0	0	0	0	0	0	0	0	0	0	0	0	16	15	0	Bacteroidota	Bacteroidia	Bacteroidales	Prevotellaceae	Prevotella_7	Prevotella_denticola
OTU618	0	0	0	0	0	0	0	0	0	0	0	0	0	0	0	0	0	0	0	0	0	0	0	0	0	0	0	0	2	62	Proteobacteria	Gammaproteobacteria	Enterobacterales	Alteromonadaceae	Alishewanella	unknown
OTU619	0	0	0	0	0	0	0	0	0	0	0	0	0	0	3	0	0	0	0	0	0	0	0	0	0	0	0	0	0	0	Proteobacteria	Alphaproteobacteria	Caulobacterales	Caulobacteraceae	Brevundimonas	unknown
OTU620	0	0	0	8	0	0	0	0	0	0	0	0	0	0	0	0	0	0	0	0	0	0	0	0	0	0	0	0	0	0	Firmicutes	Bacilli	RF39	unknown	unknown	unknown
OTU621	0	0	0	0	0	0	0	0	0	0	0	0	0	0	0	0	0	0	48	0	0	0	0	0	0	0	0	0	0	0	Myxococcota	Myxococcia	Myxococcales	Myxococcaceae	unknown	uncultured_bacterium
OTU622	0	0	0	0	0	0	0	0	0	0	0	0	0	77	0	0	0	0	0	0	0	0	0	0	0	0	0	0	0	0	Proteobacteria	Gammaproteobacteria	Burkholderiales	Comamonadaceae	Azohydromonas	unknown
OTU623	0	0	0	0	0	0	0	0	0	0	0	0	0	0	0	0	0	0	0	0	0	0	0	0	0	0	0	0	0	28	Firmicutes	Clostridia	Oscillospirales	Ruminococcaceae	unknown	unknown
OTU624	0	0	0	0	0	0	0	0	0	0	0	0	0	0	0	0	0	0	0	14	0	0	0	0	0	0	0	0	0	0	Proteobacteria	Alphaproteobacteria	Rhodobacterales	Rhodobacteraceae	Roseobacter_clade_CHAB_I_5_lineage	unknown
OTU625	0	0	0	0	0	0	0	10	0	0	0	0	0	0	0	0	0	0	0	0	0	0	0	0	0	0	0	0	0	0	Firmicutes	Clostridia	Clostridiales	Clostridiaceae	Clostridium_sensu_stricto_8	unknown
OTU626	0	0	0	0	0	0	0	0	0	0	0	0	0	0	26	0	0	0	0	0	0	0	0	0	0	0	0	0	0	0	Firmicutes	Clostridia	Lachnospirales	Lachnospiraceae	unknown	unknown
OTU627	0	0	0	0	0	0	0	0	0	0	0	0	0	52	0	0	0	0	29	0	0	0	0	0	40	0	0	0	0	0	Firmicutes	Bacilli	Bacillales	Bacillaceae	Pseudogracilibacillus	uncultured_bacterium
OTU628	0	0	0	0	0	0	0	0	0	37	0	0	0	0	0	0	0	0	0	0	0	0	0	0	0	0	0	0	0	0	Actinobacteriota	Actinobacteria	Micrococcales	Microbacteriaceae	unknown	unknown
OTU629	0	86	145	181	91	17	2	13	44	1	0	0	0	27	32	20	65	176	31	44	3	48	1	107	39	2	35	7	130	49	Firmicutes	Bacilli	Erysipelotrichales	Erysipelatoclostridiaceae	Erysipelatoclostridium	Erysipelatoclostridium_ramosum
OTU630	0	0	0	0	0	0	0	0	0	17	0	0	0	0	0	0	0	0	0	0	0	0	0	0	0	0	0	0	0	0	Proteobacteria	Gammaproteobacteria	Burkholderiales	Rhodocyclaceae	unknown	unknown
OTU631	0	0	0	0	0	0	0	0	0	0	0	0	0	0	0	0	0	0	0	0	0	0	0	0	0	23	0	0	0	0	Proteobacteria	Alphaproteobacteria	Defluviicoccales	unknown	unknown	unknown
OTU632	0	44	0	0	0	0	0	0	0	0	0	0	0	0	0	0	0	0	0	0	0	0	0	0	0	0	0	0	0	0	Bacteroidota	Bacteroidia	Bacteroidales	Prevotellaceae	unknown	unknown
OTU633	197	75	231	183	131	146	32	61	8	159	5	114	65	79	1064	308	25	17	111	267	498	227	1939	251	129	55	0	323	313	161	Firmicutes	Clostridia	Oscillospirales	Ruminococcaceae	Faecalibacterium	unknown
OTU634	6	367	288	1236	572	121	256	160	72	327	2	22	408	360	384	172	264	274	134	838	802	217	85	344	273	173	3	211	773	325	Firmicutes	Clostridia	Lachnospirales	Lachnospiraceae	Ruminococcus_gnavus_group	unknown
OTU635	0	0	0	0	0	0	0	0	0	0	0	0	0	0	2	0	0	0	0	0	0	0	0	0	0	0	0	0	0	0	Acidobacteriota	Vicinamibacteria	Vicinamibacterales	unknown	unknown	unknown
OTU636	0	0	0	0	0	0	0	0	0	0	0	0	0	0	1	0	0	0	0	0	0	0	0	0	0	0	0	0	0	0	Patescibacteria	Saccharimonadia	Saccharimonadales	unknown	unknown	uncultured_bacterium
OTU637	1	1072	25	1	0	0	0	0	0	0	0	0	0	0	0	0	0	0	0	0	0	0	0	0	0	0	0	1	0	0	Firmicutes	Negativicutes	Acidaminococcales	Acidaminococcaceae	Phascolarctobacterium	uncultured_bacterium
OTU638	0	0	0	0	0	0	0	0	0	0	0	0	4	0	0	0	0	0	0	0	0	0	0	0	0	0	0	0	0	0	Chloroflexi	Chloroflexia	Chloroflexales	Roseiflexaceae	unknown	unknown
OTU639	0	14	0	0	0	0	0	0	0	0	0	0	0	0	0	0	0	0	0	0	0	0	0	0	0	0	0	0	0	0	Elusimicrobiota	Elusimicrobia	Elusimicrobiales	Elusimicrobiaceae	Elusimicrobium	uncultured_bacterium
OTU640	0	0	0	0	0	0	0	0	0	0	0	0	0	0	0	0	7	0	0	0	0	0	0	0	0	0	0	0	0	0	Patescibacteria	Gracilibacteria	unknown	unknown	unknown	uncultured_beta_proteobacterium
OTU641	0	0	0	0	0	0	0	0	0	0	0	0	4	0	4	0	0	0	1	0	50	0	0	0	0	0	0	0	0	0	Acidobacteriota	Blastocatellia	Pyrinomonadales	Pyrinomonadaceae	RB41	unknown
OTU642	0	0	0	24	0	0	0	0	0	0	0	0	0	0	0	0	0	0	0	0	0	0	0	0	0	0	0	0	0	0	Patescibacteria	Parcubacteria	Candidatus_Kaiserbacteria	unknown	unknown	unknown
OTU643	0	0	29	0	0	0	0	0	0	0	0	0	0	0	0	0	0	0	0	0	0	0	0	0	0	0	0	0	0	0	Firmicutes	Bacilli	RF39	unknown	unknown	unknown
OTU644	0	0	0	0	0	0	0	0	0	0	0	48	0	2	0	0	0	0	0	0	0	0	0	0	0	0	0	0	0	0	Firmicutes	Clostridia	Peptostreptococcales_Tissierellales	Anaerovoracaceae	Family_XIII_AD3011_group	uncultured_bacterium
OTU645	0	71	0	0	0	0	0	0	0	0	0	0	0	0	0	0	0	0	0	0	0	0	0	0	0	0	0	0	0	0	Bacteroidota	Bacteroidia	Bacteroidales	Muribaculaceae	unknown	uncultured_bacterium
OTU646	0	0	0	0	0	0	0	0	0	0	0	0	31	0	0	0	0	0	0	0	0	0	0	0	0	0	0	0	0	0	Acidobacteriota	Vicinamibacteria	Vicinamibacterales	unknown	unknown	uncultured_Acidobacteriaceae_bacterium
OTU647	44	0	6	0	25	0	13	0	0	0	0	60	1	0	0	0	0	0	0	0	120	186	2	16	0	1	89	0	0	0	Proteobacteria	Gammaproteobacteria	Enterobacterales	Erwiniaceae	Pantoea	unknown
OTU650	0	0	13	0	0	0	0	0	0	0	0	0	0	0	0	0	0	0	0	0	0	0	0	0	0	0	0	0	0	0	Bacteroidota	Bacteroidia	Bacteroidales	Prevotellaceae	Prevotella	uncultured_bacterium
OTU651	1	0	0	51	50	0	0	0	0	18	0	171	0	0	44	0	37	9	19	0	7	0	44	0	46	11	0	62	36	0	Firmicutes	Clostridia	Lachnospirales	Lachnospiraceae	Roseburia	Clostridium_sp._Clone-44
OTU652	0	0	0	0	0	0	0	0	0	0	0	0	0	106	0	0	0	0	0	0	0	14	0	0	0	0	0	0	0	0	Actinobacteriota	Acidimicrobiia	Microtrichales	Ilumatobacteraceae	CL500_29_marine_group	uncultured_bacterium
OTU653	0	0	0	0	0	0	0	0	0	0	0	0	0	0	4	0	0	0	0	0	0	0	0	0	0	0	0	0	0	0	unknown	unknown	unknown	unknown	unknown	unknown
OTU654	0	0	0	0	0	0	0	0	0	0	0	0	0	0	0	0	0	0	0	0	0	0	0	0	93	0	0	0	0	0	Actinobacteriota	Thermoleophilia	Solirubrobacterales	67_14	unknown	unknown
OTU655	0	0	0	0	0	0	0	9	0	0	0	0	0	0	0	0	0	0	0	0	0	0	0	0	0	0	0	0	0	0	Actinobacteriota	Thermoleophilia	Solirubrobacterales	Solirubrobacteraceae	JCM_18997	uncultured_bacterium
OTU656	1	0	0	0	0	0	0	0	0	0	0	0	0	0	0	0	0	0	0	67	0	0	0	61	0	0	0	50	0	0	Bacteroidota	Bacteroidia	Cytophagales	Spirosomaceae	unknown	metagenome
OTU657	0	0	0	0	0	0	0	0	0	0	0	0	0	0	0	0	0	0	0	0	0	0	26	0	0	0	0	0	0	0	Actinobacteriota	Actinobacteria	Streptosporangiales	Thermomonosporaceae	Actinomadura	Actinomadura_sp.
OTU658	0	0	0	0	0	0	0	0	0	0	0	0	0	0	0	0	0	0	8	0	0	0	0	0	0	0	0	0	0	0	Bacteroidota	Bacteroidia	Flavobacteriales	Flavobacteriaceae	Myroides	Myroides_odoratus
OTU659	0	0	0	0	0	0	0	0	0	0	0	0	0	0	0	0	0	0	30	0	0	0	0	0	0	0	0	0	0	0	Bacteroidota	Bacteroidia	Sphingobacteriales	Sphingobacteriaceae	Pedobacter	unknown
OTU660	0	0	0	0	49	0	0	0	0	0	0	0	0	0	0	0	0	0	0	0	0	0	0	0	0	0	0	0	0	0	Chloroflexi	Anaerolineae	Caldilineales	Caldilineaceae	unknown	unknown
OTU661	0	0	0	0	0	0	0	0	0	0	0	0	0	0	6	0	0	0	0	0	0	0	0	0	0	0	0	0	0	0	Proteobacteria	Alphaproteobacteria	Rhodospirillales	Magnetospiraceae	unknown	metagenome
OTU662	0	0	0	0	0	0	0	0	0	0	0	0	0	0	0	0	0	0	0	0	23	0	0	0	0	0	0	0	0	0	unknown	unknown	unknown	unknown	unknown	unknown
OTU663	0	0	0	0	0	0	0	0	0	0	0	0	0	0	0	0	0	0	0	0	0	22	0	1	0	0	0	0	0	0	Firmicutes	Clostridia	Clostridiales	Clostridiaceae	Clostridium_sensu_stricto_7	Clostridium_thermopalmarium
OTU664	0	0	0	0	0	0	0	0	5	0	0	0	0	0	0	0	0	0	80	0	0	0	0	0	5	0	0	0	0	0	Bacteroidota	Bacteroidia	Sphingobacteriales	Sphingobacteriaceae	unknown	unknown
OTU665	0	0	0	0	0	0	0	0	0	0	0	0	0	0	0	0	0	0	0	39	0	0	0	0	0	0	0	0	0	0	Bacteroidota	Bacteroidia	Cytophagales	Hymenobacteraceae	Hymenobacter	uncultured_bacterium
OTU666	0	0	0	0	0	0	0	0	0	0	0	0	0	0	0	0	10	0	29	0	0	0	0	0	0	1	0	0	0	0	Firmicutes	Clostridia	Lachnospirales	Lachnospiraceae	Lachnospiraceae_NK4A136_group	unknown
OTU667	0	0	0	25	13	0	0	10	42	0	0	0	0	0	0	0	0	0	0	0	0	0	0	1	0	0	0	0	0	0	Spirochaetota	Leptospirae	Leptospirales	Leptospiraceae	Leptospira	unknown
OTU668	0	9	0	0	0	0	0	0	0	0	0	0	0	0	0	0	0	0	0	0	0	0	0	0	0	0	0	0	0	0	Actinobacteriota	Coriobacteriia	Coriobacteriales	unknown	unknown	uncultured_bacterium
OTU669	0	0	0	0	0	0	0	0	0	0	0	0	0	0	5	0	0	0	0	0	0	0	0	0	0	0	0	0	0	0	Firmicutes	Bacilli	Erysipelotrichales	Erysipelotrichaceae	Faecalitalea	Absiella_argi
OTU670	0	0	0	0	0	0	0	0	0	0	0	0	0	0	3	0	0	0	0	0	0	0	0	0	0	0	0	0	0	0	Myxococcota	Polyangia	Polyangiales	BIrii41	unknown	unknown
OTU671	0	0	0	0	0	1	0	0	0	0	0	0	0	0	110	0	0	0	0	12	16	0	36	0	0	0	0	0	0	28	Firmicutes	Clostridia	Oscillospirales	Oscillospiraceae	UCG_002	uncultured_organism
OTU672	0	0	0	0	0	0	0	0	0	0	0	0	0	0	0	0	0	0	0	0	28	0	30	0	0	0	0	0	0	0	Firmicutes	Clostridia	Monoglobales	Monoglobaceae	Monoglobus	unknown
OTU674	0	0	0	0	0	0	0	0	0	0	0	0	0	0	0	0	0	0	0	48	0	0	0	0	61	0	0	0	0	0	Actinobacteriota	Acidimicrobiia	Actinomarinales	unknown	unknown	unknown
OTU675	0	0	0	0	13	0	0	0	0	0	0	0	0	0	0	0	0	0	0	0	0	0	0	0	0	0	0	0	0	0	Firmicutes	Clostridia	Oscillospirales	Ruminococcaceae	unknown	unknown
OTU676	0	0	17	0	0	0	0	0	26	0	0	0	0	0	0	0	9	0	189	0	0	10	0	0	12	0	0	0	9	82	Firmicutes	Bacilli	Bacillales	Bacillaceae	unknown	uncultured_bacterium
OTU677	0	0	0	0	0	0	0	0	0	0	0	0	0	0	0	0	0	0	4	0	0	0	0	0	0	0	0	0	0	0	Actinobacteriota	Actinobacteria	Corynebacteriales	Corynebacteriaceae	Corynebacterium	unknown
OTU678	49	1	0	0	16	18	54	0	0	10	0	0	31	0	0	0	0	0	0	0	0	0	0	0	6	1	0	32	0	0	Firmicutes	Clostridia	Lachnospirales	Lachnospiraceae	Lachnospiraceae_NK4A136_group	uncultured_bacterium
OTU679	0	0	0	0	0	0	0	0	0	0	0	0	0	0	6	0	0	0	0	0	0	0	0	0	0	0	0	0	0	0	Chloroflexi	Anaerolineae	SBR1031	A4b	unknown	unknown
OTU680	0	10	1	1	0	0	0	0	0	0	0	0	0	0	0	0	0	0	0	0	0	0	0	0	0	0	0	0	38	0	Bacteroidota	Bacteroidia	Bacteroidales	Tannerellaceae	Parabacteroides	unknown
OTU681	18	0	0	0	0	0	3	0	0	0	22	0	0	0	0	0	0	0	0	0	0	0	0	0	0	34	0	0	0	0	Actinobacteriota	Actinobacteria	Corynebacteriales	Nocardiaceae	Rhodococcus	Rhodococcus_erythropolis
OTU682	0	0	0	0	0	0	0	0	0	0	0	67	0	0	0	0	0	0	0	0	0	0	0	0	0	0	0	0	0	0	Proteobacteria	Gammaproteobacteria	Burkholderiales	Comamonadaceae	Azohydromonas	Azohydromonas_australica
OTU683	0	0	0	0	0	0	0	0	0	0	0	0	0	0	0	253	0	0	0	0	0	0	0	0	0	0	0	0	0	0	Actinobacteriota	Actinobacteria	Propionibacteriales	Nocardioidaceae	Nocardioides	Nocardioides_marinquilinus
OTU684	33	0	0	0	7	0	26	0	61	0	0	0	0	0	6	0	0	0	0	0	0	23	0	0	0	0	0	0	0	0	Proteobacteria	Alphaproteobacteria	Caulobacterales	Caulobacteraceae	Caulobacter	Caulobacter_vibrioides
OTU685	0	0	0	0	36	0	0	0	0	0	0	0	0	104	0	2	0	0	0	0	0	0	0	0	55	0	0	0	0	0	Proteobacteria	Gammaproteobacteria	Burkholderiales	unknown	unknown	unknown
OTU686	5	94	92	49	54	24	2	0	53	13	0	40	97	1	76	2	141	0	56	112	87	5	33	20	0	57	0	31	0	0	Firmicutes	Clostridia	Oscillospirales	Oscillospiraceae	Colidextribacter	uncultured_bacterium
OTU687	0	0	0	0	0	0	0	0	0	4	0	0	0	0	0	0	0	0	0	0	0	0	0	0	0	0	0	0	0	0	unknown	unknown	unknown	unknown	unknown	unknown
OTU688	1	5	34	1	0	14	7	0	1	1	0	0	26	0	2	0	86	0	0	0	72	2	27	28	55	0	0	0	0	0	Firmicutes	Clostridia	Oscillospirales	Oscillospiraceae	unknown	unknown
OTU689	0	13	44	0	0	0	0	0	0	0	0	0	0	0	4	0	0	0	0	0	0	0	0	0	0	0	0	0	0	0	Proteobacteria	Alphaproteobacteria	Rhodobacterales	Rhodobacteraceae	Jannaschia	Jannaschia_cystaugens
OTU690	0	0	0	0	0	0	0	0	0	0	0	0	0	0	3	0	22	0	0	0	0	0	0	0	0	0	0	0	0	0	Firmicutes	Clostridia	Lachnospirales	Lachnospiraceae	unknown	uncultured_bacterium
OTU691	0	0	0	5	0	0	0	0	36	8	0	0	0	0	0	0	0	0	0	0	0	0	0	0	0	0	0	0	0	0	Firmicutes	Clostridia	Oscillospirales	Ruminococcaceae	Harryflintia	uncultured_bacterium
OTU692	0	0	0	0	0	0	0	0	0	0	0	0	0	0	7	0	0	0	0	0	0	0	0	0	0	0	0	0	0	0	Planctomycetota	Phycisphaerae	Phycisphaerales	Phycisphaeraceae	unknown	uncultured_Bacteroidetes_bacterium
OTU693	0	0	0	0	0	0	0	0	0	0	0	0	0	0	2	0	0	0	0	0	0	0	53	0	0	0	0	0	0	0	Patescibacteria	Saccharimonadia	Saccharimonadales	Saccharimonadaceae	TM7x	uncultured_bacterium
OTU694	0	0	0	0	27	0	0	0	0	0	0	0	0	0	0	0	0	0	0	0	0	0	0	0	0	0	0	0	0	0	Bacteroidota	Rhodothermia	Rhodothermales	Rhodothermaceae	unknown	unknown
OTU695	1	22	37	18	39	2	26	1	0	0	0	0	0	143	5	1	50	0	0	1	0	0	0	0	0	0	0	0	0	0	Firmicutes	Clostridia	Lachnospirales	Lachnospiraceae	Lachnospiraceae_NK4A136_group	uncultured_bacterium
OTU696	49	17	83	25	100	30	64	5	106	0	0	45	29	0	0	0	125	21	2	1	59	20	15	0	25	50	1	13	31	0	Firmicutes	Bacilli	Bacillales	Bacillaceae	Geobacillus	Geobacillus_stearothermophilus
OTU697	0	0	0	0	0	0	0	0	0	0	0	0	0	0	0	66	0	0	0	0	0	0	0	0	0	0	0	0	0	0	Deinococcota	Deinococci	Deinococcales	Deinococcaceae	Deinococcus	Deinococcus_swuensis
OTU698	40	35	398	961	555	51	44	81	212	539	0	0	6	1307	2	65	119	19	170	285	143	1172	195	578	280	6	0	375	368	242	Actinobacteriota	Actinobacteria	Frankiales	Sporichthyaceae	hgcI_clade	unknown
OTU699	0	11	0	0	0	0	0	0	0	0	0	4	0	0	0	0	0	0	0	0	0	23	0	0	0	0	0	0	0	0	Firmicutes	Clostridia	Oscillospirales	Oscillospiraceae	unknown	unknown
OTU700	0	0	0	0	0	0	0	0	0	0	0	0	0	0	0	1	35	0	0	0	0	15	0	0	0	0	0	0	0	0	Proteobacteria	Gammaproteobacteria	Burkholderiales	Aquaspirillaceae	Aquaspirillum	Aquaspirillum_serpens
OTU701	0	0	0	0	0	0	0	0	0	0	0	0	0	0	8	0	0	0	0	0	0	0	0	0	0	0	0	0	0	0	Bacteroidota	Bacteroidia	Bacteroidales	Prevotellaceae	Alloprevotella	uncultured_bacterium
OTU702	0	0	0	0	0	0	0	0	0	0	0	0	0	0	5	0	0	0	0	0	0	0	0	0	0	0	0	0	0	0	Verrucomicrobiota	Verrucomicrobiae	Methylacidiphilales	Methylacidiphilaceae	unknown	uncultured_Verrucomicrobia_bacterium
OTU703	0	0	0	0	0	2	18	14	0	0	0	0	0	0	13	0	0	1	0	35	0	0	14	0	0	0	0	0	0	0	Firmicutes	Clostridia	Lachnospirales	Lachnospiraceae	Hungatella	unknown
OTU704	0	0	0	0	0	0	0	0	0	0	0	0	0	0	0	0	0	0	0	0	0	16	0	0	0	0	0	0	0	0	Bdellovibrionota	Bdellovibrionia	Bdellovibrionales	Bdellovibrionaceae	Bdellovibrio	uncultured_Bdellovibrio_sp.
OTU705	0	10	3	0	0	12	0	0	0	0	0	0	0	0	8	0	0	0	9	0	0	0	0	0	0	0	0	0	0	0	Firmicutes	Clostridia	Clostridiales	Clostridiaceae	Clostridium_sensu_stricto_1	Clostridium_perfringens
OTU706	0	0	0	0	0	0	0	0	0	0	0	0	0	0	0	0	0	0	0	0	0	13	0	0	0	0	0	0	0	0	Bacteroidota	Bacteroidia	Bacteroidales	Williamwhitmaniaceae	Acetobacteroides	uncultured_bacterium
OTU707	0	0	0	0	0	0	0	0	0	0	0	0	0	0	4	0	0	0	0	0	0	0	0	0	0	0	0	0	0	0	Firmicutes	Clostridia	unknown	unknown	unknown	unknown
OTU708	0	0	0	0	0	8	0	0	0	0	0	0	0	0	0	0	0	0	0	0	0	0	0	0	0	0	0	0	0	0	Bdellovibrionota	Oligoflexia	Oligoflexales	Oligoflexaceae	unknown	uncultured_bacterium
OTU709	0	0	0	0	0	0	0	0	0	0	0	0	0	0	0	0	0	0	0	0	0	26	0	0	0	0	0	0	0	0	Firmicutes	Limnochordia	Limnochordales	Limnochordaceae	unknown	uncultured_compost_bacterium
OTU710	0	0	0	14	0	0	0	0	6	0	0	0	0	0	0	0	0	0	63	0	0	0	0	0	0	0	0	0	0	0	Firmicutes	Bacilli	Lactobacillales	Carnobacteriaceae	Jeotgalibaca	uncultured_bacterium
OTU711	39	0	29	24	0	15	0	0	123	1	0	4	0	0	0	0	31	2	478	83	16	2	0	0	144	45	0	0	4	2	Firmicutes	Bacilli	Bacillales	Planococcaceae	Sporosarcina	Sporosarcina_sp._HW10C2
OTU712	0	0	0	0	0	0	0	0	0	0	0	0	0	0	2	0	0	0	0	0	0	0	0	0	0	0	0	0	0	0	Acidobacteriota	Vicinamibacteria	Vicinamibacterales	Vicinamibacteraceae	unknown	uncultured_bacterium
OTU713	0	0	0	0	0	0	0	0	0	0	0	0	0	0	0	0	0	0	0	0	0	0	0	0	42	0	0	0	0	0	Firmicutes	Bacilli	Staphylococcales	Staphylococcaceae	Salinicoccus	unknown
OTU714	0	0	0	0	0	0	0	0	0	0	0	0	0	0	0	0	0	0	0	0	0	0	0	0	0	0	0	0	0	81	Firmicutes	Bacilli	Erysipelotrichales	Erysipelatoclostridiaceae	unknown	uncultured_bacterium
OTU715	0	0	0	0	38	12	0	0	0	0	0	0	0	0	0	0	0	0	0	0	0	0	1	0	0	0	0	0	0	0	Fusobacteriota	Fusobacteriia	Fusobacteriales	Fusobacteriaceae	Cetobacterium	uncultured_bacterium
OTU716	0	0	0	184	32	0	0	21	0	52	0	0	1	310	0	0	16	0	2	1	0	139	0	0	0	5	0	127	107	1	Bdellovibrionota	Oligoflexia	0319_6G20	unknown	unknown	unknown
OTU717	1	15	116	1	109	0	18	1	1	0	0	127	0	0	0	0	19	0	0	43	0	0	0	0	0	1	94	0	47	14	Campylobacterota	Campylobacteria	Campylobacterales	Helicobacteraceae	Helicobacter	Helicobacter_hepaticus
OTU718	0	5	0	0	0	0	0	0	0	0	0	0	0	0	0	0	0	0	0	0	0	0	0	0	0	0	0	0	0	0	Firmicutes	Clostridia	Lachnospirales	Lachnospiraceae	unknown	unknown
OTU719	0	0	0	0	0	0	0	0	0	0	0	0	0	0	2	0	0	0	0	0	0	0	0	0	0	0	0	0	0	0	Bacteroidota	Bacteroidia	Bacteroidales	Prevotellaceae	unknown	Prevotella_sp._oral_clone_FX046
OTU720	0	0	0	0	0	0	0	0	0	0	0	0	11	0	0	0	0	0	0	0	0	0	0	0	0	0	0	0	0	0	Proteobacteria	Gammaproteobacteria	Burkholderiales	SC_I_84	unknown	uncultured_bacterium
OTU721	0	0	0	0	0	0	0	0	0	0	0	0	0	0	0	0	56	0	0	0	0	0	0	0	0	0	0	0	0	0	Cyanobacteria	Cyanobacteriia	Synechococcales	Prochlorotrichaceae	Prochlorothrix_PCC_9006	uncultured_bacterium
OTU722	0	0	0	0	0	0	0	0	0	0	0	0	0	0	9	0	0	0	0	0	0	0	0	0	0	0	0	0	0	0	Bacteroidota	Bacteroidia	Bacteroidales	Muribaculaceae	unknown	mouse_gut_metagenome
OTU723	0	0	0	0	0	0	0	0	0	0	0	0	0	0	7	0	0	0	0	0	0	0	0	0	0	0	0	0	0	0	Bacteroidota	Bacteroidia	Bacteroidales	Rikenellaceae	Alistipes	Alistipes_indistinctus_YIT_12060
OTU724	0	150	0	0	0	0	0	0	0	0	0	0	0	0	0	0	0	0	0	0	0	0	0	0	0	0	0	0	0	0	Actinobacteriota	Actinobacteria	Bifidobacteriales	Bifidobacteriaceae	Bifidobacterium	Bifidobacterium_animalis
OTU725	0	0	0	0	0	0	0	0	0	0	1	0	0	0	245	0	0	0	0	22	0	0	29	0	0	0	0	0	0	3	Firmicutes	Negativicutes	Acidaminococcales	Acidaminococcaceae	Phascolarctobacterium	Phascolarctobacterium_faecium
OTU726	1	0	0	0	0	0	0	0	0	0	0	0	0	0	0	0	0	0	0	0	0	0	0	0	0	0	83	0	0	0	Actinobacteriota	Actinobacteria	Micrococcales	Micrococcaceae	Kocuria	unknown
OTU727	0	0	0	0	0	0	0	0	0	0	0	0	0	0	3	0	0	0	0	0	0	0	0	0	0	0	0	0	0	0	Bacteroidota	Bacteroidia	Bacteroidales	Marinifilaceae	Butyricimonas	uncultured_organism
OTU728	0	0	0	11	0	0	0	0	0	0	0	0	0	0	0	0	0	0	0	0	92	0	0	0	0	0	0	0	0	0	Firmicutes	Clostridia	Oscillospirales	Ruminococcaceae	Incertae_Sedis	uncultured_bacterium
OTU729	0	0	0	30	0	0	0	0	0	0	0	0	0	0	0	0	0	0	0	0	0	0	0	0	0	0	0	0	0	0	Chloroflexi	Chloroflexia	Chloroflexales	Chloroflexaceae	unknown	unknown
OTU730	0	17	0	0	0	0	0	0	0	0	0	0	0	0	0	0	0	0	0	0	0	0	0	0	0	0	0	0	0	0	Firmicutes	Clostridia	Clostridia_UCG_014	unknown	unknown	unknown
OTU731	0	0	0	0	0	0	14	0	0	0	0	0	0	0	0	0	0	0	0	1	0	0	0	0	0	0	0	0	0	0	Actinobacteriota	Actinobacteria	Corynebacteriales	Corynebacteriaceae	Corynebacterium	Corynebacterium_sp._ED61
OTU733	0	9	0	0	38	0	0	0	0	0	0	0	0	0	0	0	0	0	0	0	0	0	0	0	0	0	0	0	0	0	Bacteroidota	Bacteroidia	Flavobacteriales	Flavobacteriaceae	Flavobacterium	unknown
OTU734	0	0	0	0	0	0	0	0	0	0	0	0	0	0	0	0	0	0	0	0	0	0	14	0	0	0	0	0	0	0	Firmicutes	Clostridia	Lachnospirales	Lachnospiraceae	Acetitomaculum	Firmicutes_bacterium_CAG_194_44_15
OTU735	0	0	0	0	0	1	0	0	0	0	0	0	0	0	0	0	0	0	0	0	0	0	0	0	0	0	0	0	0	0	Chloroflexi	Chloroflexia	Thermomicrobiales	JG30_KF_CM45	unknown	uncultured_Chloroflexi_bacterium
OTU736	0	0	0	0	0	0	0	21	0	0	0	0	0	0	0	0	0	0	0	0	0	0	0	0	0	0	0	0	0	0	Bacteroidota	Bacteroidia	Chitinophagales	Chitinophagaceae	Taibaiella	uncultured_bacterium
OTU737	0	11	0	0	0	0	0	0	0	0	0	0	0	0	0	0	0	0	0	0	0	0	0	0	0	0	0	0	0	0	Bacteroidota	Bacteroidia	Bacteroidales	Dysgonomonadaceae	Proteiniphilum	uncultured_Ruminobacillus_sp.
OTU738	0	0	0	0	0	0	0	0	0	0	0	0	0	0	1	0	0	0	0	0	0	0	0	0	0	0	0	0	0	0	Proteobacteria	Gammaproteobacteria	Burkholderiales	Nitrosomonadaceae	IS_44	uncultured_bacterium
OTU739	0	0	0	0	0	0	0	7	0	0	0	0	0	0	0	0	0	0	0	0	0	0	0	0	0	0	0	0	0	0	Proteobacteria	Gammaproteobacteria	Steroidobacterales	Steroidobacteraceae	unknown	uncultured_gamma_proteobacterium
OTU740	0	0	0	0	0	0	0	0	0	0	0	0	0	0	0	0	0	0	0	0	0	0	0	0	0	15	0	0	0	0	Actinobacteriota	Actinobacteria	Propionibacteriales	Propionibacteriaceae	Marinilutecoccus	Propionibacterineae_bacterium_3712BRRJ
OTU741	0	0	0	0	0	0	0	0	0	0	0	0	0	0	0	0	0	0	0	0	0	0	0	0	35	0	0	0	0	0	Firmicutes	Thermoanaerobacteria	Thermoanaerobacterales	Thermoanaerobacteraceae	Caloribacterium	unknown
OTU742	0	0	29	63	3	0	0	0	0	0	0	0	0	0	7	0	0	0	0	52	0	0	0	0	0	0	0	0	26	0	Actinobacteriota	Coriobacteriia	Coriobacteriales	Eggerthellaceae	Eggerthella	Eggerthella_lenta
OTU743	0	0	0	0	0	0	0	0	0	0	0	0	0	0	0	103	0	0	0	0	0	0	0	0	0	0	0	0	0	0	Chloroflexi	JG30_KF_CM66	unknown	unknown	unknown	unknown
OTU744	0	0	0	0	0	0	0	0	0	0	0	0	30	0	0	0	0	0	0	0	0	0	0	0	0	0	0	0	0	0	Patescibacteria	CPR2	unknown	unknown	unknown	uncultured_bacterium
OTU745	0	0	0	0	0	0	0	0	0	0	0	0	0	0	1	0	0	0	0	0	0	0	0	0	0	0	0	0	0	0	Verrucomicrobiota	Chlamydiae	Chlamydiales	unknown	unknown	unknown
OTU746	0	0	0	1	9	0	0	0	0	0	0	0	0	0	0	0	0	0	0	0	0	0	0	0	0	0	0	0	0	0	Proteobacteria	Alphaproteobacteria	Defluviicoccales	Defluviicoccaceae	Defluviicoccus	unknown
OTU747	0	0	0	0	0	0	0	0	0	0	0	0	0	0	0	0	0	0	0	0	0	30	0	0	0	0	0	0	0	0	Firmicutes	Bacilli	Lactobacillales	Carnobacteriaceae	unknown	unknown
OTU748	0	0	32	33	0	0	0	0	0	0	0	0	0	0	7	0	0	33	0	0	0	8	0	0	0	0	0	20	0	0	Actinobacteriota	Actinobacteria	Propionibacteriales	Nocardioidaceae	Nocardioides	unknown
OTU749	0	0	0	0	0	0	0	8	0	0	0	0	0	0	0	0	0	0	0	0	0	0	0	0	0	0	0	0	0	0	Proteobacteria	Gammaproteobacteria	Thiotrichales	Thiotrichaceae	Thiothrix	uncultured_bacterium
OTU750	0	0	0	0	0	0	0	0	0	0	0	0	0	0	0	0	0	0	0	0	0	0	0	0	0	0	0	0	0	0	Chloroflexi	Ktedonobacteria	Ktedonobacterales	JG30_KF_AS9	unknown	uncultured_bacterium
OTU751	0	15	28	0	0	1	7	0	0	0	0	0	0	0	151	0	0	0	24	0	0	0	0	0	0	0	0	0	21	25	Bacteroidota	Bacteroidia	Bacteroidales	Prevotellaceae	Prevotellaceae_UCG_001	uncultured_bacterium
OTU752	0	25	0	0	0	0	0	1	0	0	0	0	0	0	0	0	0	0	0	0	0	0	0	0	0	0	0	0	0	0	Bacteroidota	Bacteroidia	Bacteroidales	Muribaculaceae	unknown	unknown
OTU753	0	0	0	0	0	0	0	0	0	0	0	0	0	0	0	0	0	0	0	0	0	47	0	0	0	0	0	0	0	0	Actinobacteriota	Actinobacteria	Micrococcales	Intrasporangiaceae	Arsenicicoccus	Arsenicicoccus_sp._oral_taxon_190
OTU754	0	0	0	0	0	0	25	0	0	0	0	0	0	0	14	0	0	0	1	0	49	41	0	0	0	0	0	0	0	63	Actinobacteriota	Actinobacteria	Corynebacteriales	Corynebacteriaceae	Corynebacterium	Corynebacterium_ureicelerivorans
OTU755	0	43	0	0	0	0	0	0	0	0	0	0	0	0	8	0	0	0	0	0	0	0	0	0	0	0	0	0	0	0	Firmicutes	Bacilli	Erysipelotrichales	Erysipelotrichaceae	Holdemania	uncultured_bacterium
OTU756	0	43	0	0	0	0	0	0	0	0	0	0	0	0	0	0	0	0	0	0	0	0	0	0	0	0	0	0	0	0	Bacteroidota	Bacteroidia	Bacteroidales	Muribaculaceae	unknown	Gram-negative_bacterium_cTPY-13
OTU757	0	0	0	0	31	1	0	0	0	55	0	0	0	0	0	0	0	0	0	0	0	10	0	0	0	0	0	25	0	0	Proteobacteria	Gammaproteobacteria	Burkholderiales	Chitinimonadaceae	Chitinivorax	unknown
OTU758	0	0	0	0	0	1	0	0	0	0	0	0	0	0	0	0	0	0	0	0	0	0	0	0	0	0	0	0	0	0	Firmicutes	Clostridia	Lachnospirales	Lachnospiraceae	GCA_900066575	uncultured_bacterium
OTU759	35	1	1	10	71	14	68	7	27	8	0	11	0	0	6	0	46	0	251	50	18	28	0	39	362	0	39	0	64	1	Proteobacteria	Gammaproteobacteria	Enterobacterales	Morganellaceae	Providencia	unknown
OTU760	0	0	0	45	0	0	0	0	0	0	0	0	0	0	0	0	0	0	0	0	0	0	33	0	0	0	0	0	0	2	Bacteroidota	Bacteroidia	Bacteroidales	Barnesiellaceae	unknown	uncultured_bacterium
OTU761	0	0	0	0	0	0	0	0	0	0	0	0	0	0	67	0	0	0	0	0	0	0	0	0	0	0	0	0	0	0	Proteobacteria	Gammaproteobacteria	Burkholderiales	Comamonadaceae	Acidovorax	unknown
OTU762	0	0	0	0	0	0	0	0	0	0	0	0	0	0	1	0	0	0	0	0	0	0	0	0	0	0	0	0	0	0	Proteobacteria	Alphaproteobacteria	Rhodobacterales	Rhodobacteraceae	Sulfitobacter	uncultured_bacterium
OTU763	0	7	0	0	0	0	0	1	0	0	0	0	0	0	0	0	0	0	0	0	0	0	0	0	0	0	0	0	0	0	Proteobacteria	Gammaproteobacteria	Competibacterales	Competibacteraceae	Candidatus_Competibacter	uncultured_bacterium
OTU764	1	17	0	0	13	11	38	0	0	0	0	0	0	0	0	0	1	0	0	0	0	0	0	0	0	0	0	0	0	2	Firmicutes	Clostridia	Oscillospirales	Oscillospiraceae	Colidextribacter	uncultured_bacterium
OTU765	0	0	0	0	0	0	0	0	0	47	0	0	0	0	0	0	0	0	0	0	0	0	0	0	0	0	63	0	0	0	Proteobacteria	Gammaproteobacteria	Pseudomonadales	Moraxellaceae	Alkanindiges	uncultured_bacterium
OTU766	0	25	0	0	28	0	0	0	0	0	0	0	0	0	0	0	0	0	0	0	0	0	0	0	0	0	0	0	0	0	Proteobacteria	Gammaproteobacteria	Burkholderiales	Neisseriaceae	unknown	unknown
OTU767	0	0	0	0	0	0	0	0	0	0	0	0	0	0	97	0	0	0	0	0	0	0	0	0	0	0	0	0	0	0	Bacteroidota	Bacteroidia	Bacteroidales	Muribaculaceae	unknown	uncultured_bacterium
OTU768	0	0	0	0	0	0	0	0	0	0	0	0	0	0	4	0	0	0	0	0	0	0	0	0	0	0	0	0	0	0	WPS_2	unknown	unknown	unknown	unknown	uncultured_Firmicutes_bacterium
OTU769	0	0	0	0	0	6	0	15	0	0	0	0	0	0	0	0	0	47	0	0	0	0	0	0	0	0	0	1	0	0	Actinobacteriota	Actinobacteria	Streptosporangiales	Thermomonosporaceae	Actinomadura	uncultured_bacterium
OTU770	0	52	0	0	0	1	0	17	17	0	0	0	0	0	0	0	6	0	0	23	0	0	0	0	0	0	0	0	0	0	Bacteroidota	Bacteroidia	Bacteroidales	Prevotellaceae	Alloprevotella	gut_metagenome
OTU771	0	0	0	0	0	7	0	0	0	0	0	0	0	0	0	0	0	0	0	0	0	0	0	0	0	0	0	0	0	0	Acidobacteriota	Acidobacteriae	Bryobacterales	Bryobacteraceae	Bryobacter	unknown
OTU772	0	0	0	18	0	0	0	0	0	0	0	0	0	0	0	0	0	0	0	0	0	0	0	0	0	0	0	0	0	0	Proteobacteria	Gammaproteobacteria	Burkholderiales	Comamonadaceae	unknown	unknown
OTU773	0	0	0	0	0	0	0	0	0	0	0	0	0	0	0	0	0	17	0	0	0	0	0	0	0	0	0	0	0	0	Firmicutes	Clostridia	Lachnospirales	Lachnospiraceae	unknown	uncultured_bacterium
OTU775	15	0	5	0	30	2	15	0	35	0	0	104	0	0	0	0	30	0	175	48	0	0	0	0	15	0	0	81	1	46	Bacteroidota	Bacteroidia	Flavobacteriales	Flavobacteriaceae	Ulvibacter	uncultured_bacterium
OTU776	0	0	0	0	0	0	0	0	0	0	0	0	0	0	7	0	0	0	0	0	0	0	20	111	0	0	0	0	0	0	Firmicutes	Clostridia	Lachnospirales	Lachnospiraceae	Lachnospiraceae_NK4A136_group	Lachnospiraceae_bacterium_COE1
OTU777	0	0	0	36	0	0	0	0	0	0	0	0	0	0	0	0	0	0	0	0	0	0	0	0	0	0	0	0	0	0	Proteobacteria	Gammaproteobacteria	Burkholderiales	Comamonadaceae	Ramlibacter	uncultured_bacterium
OTU778	0	0	0	0	0	0	0	0	0	0	0	0	0	0	0	0	0	0	0	0	0	0	0	0	0	0	0	0	0	0	Proteobacteria	Gammaproteobacteria	Burkholderiales	Sutterellaceae	Parasutterella	uncultured_bacterium
OTU779	0	0	0	0	0	0	0	0	0	0	0	0	0	0	73	0	0	0	0	0	0	0	0	0	75	0	0	0	0	0	Firmicutes	Clostridia	Clostridia_UCG_014	unknown	unknown	unidentified
OTU780	0	0	0	0	0	0	0	0	0	0	0	0	0	0	8	0	0	0	0	0	0	0	0	0	0	0	0	0	0	0	Chloroflexi	Anaerolineae	SBR1031	A4b	unknown	wastewater_metagenome
OTU781	0	8	14	5	0	0	5	13	0	0	7	2	13	0	3	49	35	0	4	17	0	0	4	0	10	0	57	1	0	0	Firmicutes	Bacilli	Lactobacillales	Lactobacillaceae	Limosilactobacillus	Lactobacillus_mucosae_LM1
OTU782	0	0	0	0	0	0	0	0	0	0	0	0	0	0	0	0	0	0	0	0	0	0	0	0	0	0	0	0	0	0	Bacteroidota	Bacteroidia	Flavobacteriales	Crocinitomicaceae	Fluviicola	uncultured_Fluviicola_sp.
OTU783	0	0	0	0	0	0	0	7	0	0	0	0	18	0	0	1	0	0	0	0	0	0	0	0	0	0	0	0	0	0	Chloroflexi	KD4_96	unknown	unknown	unknown	uncultured_bacterium
OTU784	0	0	0	0	0	0	0	0	0	0	0	0	0	0	0	0	0	7	0	0	0	0	0	0	0	0	0	0	0	0	Bacteroidota	Kapabacteria	Kapabacteriales	unknown	unknown	uncultured_bacterium
OTU785	108	1	100	94	99	67	76	14	3	96	0	1	160	12	157	3	0	63	39	182	96	146	1495	129	179	3	0	168	148	99	Actinobacteriota	Actinobacteria	Streptomycetales	Streptomycetaceae	Streptomyces	unknown
OTU786	0	0	0	0	0	0	0	0	0	0	0	0	0	0	21	0	0	0	0	0	0	0	0	0	0	0	0	0	0	0	Actinobacteriota	Coriobacteriia	Coriobacteriales	Eggerthellaceae	Senegalimassilia	uncultured_bacterium
OTU787	0	0	0	0	0	0	0	13	0	0	0	0	0	0	0	0	0	0	0	0	0	0	0	0	0	0	0	1	0	0	Bacteroidota	Bacteroidia	Bacteroidales	Paludibacteraceae	unknown	unknown
OTU788	0	0	0	0	0	0	0	0	0	0	0	0	0	0	5	0	0	0	0	0	0	0	0	0	0	0	0	0	0	0	Firmicutes	Clostridia	Monoglobales	Monoglobaceae	Monoglobus	Monoglobus_pectinilyticus
OTU789	0	21	0	0	77	0	0	1	1	0	0	0	0	0	0	0	0	0	0	32	0	0	0	0	0	0	0	0	0	0	Nitrospirota	Nitrospiria	Nitrospirales	Nitrospiraceae	Nitrospira	Nitrospira_sp.
OTU790	0	0	0	0	0	8	0	0	0	0	0	0	0	0	0	0	0	0	0	0	0	0	0	0	0	0	0	0	0	0	Acidobacteriota	Vicinamibacteria	Vicinamibacterales	Vicinamibacteraceae	unknown	unknown
OTU791	0	0	0	0	0	0	0	0	0	0	0	0	0	0	0	0	0	0	0	0	0	0	0	0	0	0	0	0	0	0	Proteobacteria	Gammaproteobacteria	Pseudomonadales	Moraxellaceae	Agitococcus_lubricus_group	uncultured_bacterium
OTU792	0	0	0	0	0	0	0	0	0	0	0	0	25	0	0	0	0	0	0	0	0	0	0	0	0	0	0	0	0	0	Acidobacteriota	Vicinamibacteria	Vicinamibacterales	unknown	unknown	uncultured_Acidobacteriaceae_bacterium
OTU793	0	0	0	0	0	0	0	0	0	0	0	0	0	0	1	0	0	0	0	0	0	0	0	0	0	0	0	0	0	0	Bacteroidota	Bacteroidia	Bacteroidales	Muribaculaceae	unknown	uncultured_bacterium
OTU794	0	0	56	0	0	0	0	0	0	0	0	0	0	0	0	0	44	0	0	0	15	0	17	0	0	0	2	40	0	0	Firmicutes	Clostridia	Lachnospirales	Lachnospiraceae	Roseburia	uncultured_Clostridiales_bacterium
OTU795	0	16	0	0	0	0	0	0	0	0	0	0	0	0	0	0	0	0	0	0	0	0	0	0	0	0	0	0	0	0	Firmicutes	Clostridia	Lachnospirales	Lachnospiraceae	unknown	Clostridiales_bacterium_Marseille-P5551
OTU796	0	0	1	0	37	0	0	0	0	0	0	0	0	0	0	0	0	0	0	33	0	0	0	0	0	0	0	0	0	0	Chloroflexi	Anaerolineae	SBR1031	A4b	unknown	uncultured_bacterium
OTU797	0	0	0	0	0	0	0	0	0	0	0	0	0	0	0	0	0	0	0	0	0	25	0	0	0	0	0	0	39	0	Bacteroidota	Bacteroidia	Flavobacteriales	Weeksellaceae	Cloacibacterium	uncultured_bacterium
OTU798	0	187	0	0	0	0	0	1	0	0	0	0	0	0	0	0	0	0	0	0	0	0	0	0	0	0	0	1	0	0	Firmicutes	Bacilli	Lactobacillales	Streptococcaceae	Streptococcus	Streptococcus_hyointestinalis
OTU799	80	245	155	21	44	6	61	2	0	0	1	24	50	1	43	0	191	0	21	1	67	21	0	0	22	0	91	51	6	3	Firmicutes	Bacilli	Lactobacillales	Lactobacillaceae	Limosilactobacillus	Lactobacillus_reuteri
OTU800	0	6	0	0	0	0	0	0	0	29	11	73	0	23	0	0	0	175	64	23	86	58	32	0	19	0	41	0	22	5	Bacteroidota	Bacteroidia	Flavobacteriales	Weeksellaceae	Chryseobacterium	unknown
OTU801	0	9	0	0	0	0	0	0	0	0	0	0	0	0	0	0	0	0	0	0	0	0	0	0	0	0	0	0	0	0	Acidobacteriota	Blastocatellia	DS_100	unknown	unknown	uncultured_Acidobacteria_bacterium
OTU802	0	10	0	0	0	0	0	0	0	0	0	0	0	0	40	0	0	0	0	0	0	0	33	0	0	0	0	0	0	0	Firmicutes	Clostridia	Oscillospirales	Oscillospiraceae	UCG_002	unknown
OTU803	0	0	0	0	0	0	14	0	0	0	0	0	0	0	1	0	0	0	0	0	0	0	0	0	0	0	0	27	0	0	Firmicutes	Bacilli	Lactobacillales	Aerococcaceae	Abiotrophia	uncultured_bacterium
OTU804	0	0	0	0	16	0	0	0	0	0	0	0	0	0	0	0	0	0	0	0	0	0	0	0	0	0	0	0	0	0	Bacteroidota	Bacteroidia	Bacteroidales	Bacteroidaceae	Bacteroides	Bacteroides_barnesiae
OTU805	0	0	0	0	0	9	0	0	0	0	0	0	0	0	0	0	0	0	0	0	0	0	0	0	0	0	0	0	0	0	Planctomycetota	Phycisphaerae	Phycisphaerales	Phycisphaeraceae	SM1A02	unknown
OTU806	0	0	0	0	0	0	7	0	0	0	0	0	0	0	0	0	0	0	0	0	0	0	0	0	0	0	0	0	0	0	Chloroflexi	AD3	unknown	unknown	unknown	unknown
OTU807	0	0	0	0	0	0	0	0	0	0	0	0	0	0	0	0	0	0	0	1	0	45	0	0	0	0	0	0	0	0	Proteobacteria	Alphaproteobacteria	Rhizobiales	Rhizobiaceae	unknown	unknown
OTU808	0	0	0	0	0	0	0	0	0	0	0	0	0	0	3	0	0	0	0	0	0	0	0	0	0	0	0	0	0	0	Proteobacteria	Alphaproteobacteria	Rhizobiales	Beijerinckiaceae	Microvirga	uncultured_Alphaproteobacteria_bacterium
OTU809	0	0	0	0	1	0	0	0	0	0	0	0	0	0	0	0	0	0	0	0	0	0	24	0	0	0	0	0	0	0	Proteobacteria	Alphaproteobacteria	Rhizobiales	Pleomorphomonadaceae	unknown	uncultured_Rhizobiales_bacterium
OTU810	0	0	0	0	0	0	0	0	0	0	0	0	0	0	5	0	0	0	0	0	0	0	0	0	0	0	0	0	0	0	Proteobacteria	Gammaproteobacteria	Gammaproteobacteria_Incertae_Sedis	unknown	Acidibacter	unknown
OTU811	0	16	0	0	0	0	0	0	0	0	0	0	0	0	0	0	0	0	0	0	0	0	0	0	0	0	0	0	0	0	Bacteroidota	Bacteroidia	Bacteroidales	Muribaculaceae	unknown	uncultured_bacterium
OTU812	0	0	0	0	0	0	0	0	0	0	0	0	0	0	0	0	0	0	0	0	42	0	0	0	0	0	0	0	0	0	Chloroflexi	unknown	unknown	unknown	unknown	unknown
OTU813	0	0	0	0	0	0	0	0	0	0	0	0	0	0	6	0	0	0	0	0	0	0	0	0	0	0	0	0	0	0	Bacteroidota	Bacteroidia	Bacteroidales	SB_5	unknown	unknown
OTU814	0	35	1	0	94	1	0	0	9	0	0	14	9	0	1	0	3	0	0	0	0	0	0	0	0	0	0	0	42	0	Firmicutes	Clostridia	Oscillospirales	Ruminococcaceae	Ruminococcus	uncultured_Ruminococcus_sp.
OTU815	0	0	1	0	31	0	0	0	0	0	0	0	0	0	0	0	0	0	0	0	0	0	0	0	0	0	0	0	40	0	Proteobacteria	Gammaproteobacteria	Burkholderiales	MWH_UniP1_aquatic_group	unknown	uncultured_bacterium
OTU816	0	0	50	0	3	0	0	0	0	0	0	0	0	0	23	0	22	0	0	0	0	0	0	0	0	0	0	0	0	0	Firmicutes	Bacilli	Erysipelotrichales	Erysipelotrichaceae	Ileibacterium	Ileibacterium_valens
OTU817	0	0	0	0	0	0	0	0	25	0	0	0	0	0	0	0	0	0	0	0	0	0	0	0	0	0	0	0	0	0	Proteobacteria	Gammaproteobacteria	Nitrosococcales	Nitrosococcaceae	wb1_P19	uncultured_bacterium
OTU818	0	1	0	0	0	0	0	13	0	0	0	0	0	0	0	0	0	0	0	0	0	0	0	0	0	0	0	0	0	0	Proteobacteria	Gammaproteobacteria	JTB23	unknown	unknown	metagenome
OTU819	0	0	0	0	0	0	0	0	39	0	0	0	0	0	0	0	15	0	0	0	0	0	0	0	0	0	0	0	0	0	Firmicutes	Clostridia	Clostridia_vadinBB60_group	unknown	unknown	unidentified
OTU821	0	0	0	0	0	0	0	0	0	0	0	0	0	0	24	0	0	0	0	0	0	0	0	0	0	0	0	0	0	0	Firmicutes	Clostridia	Oscillospirales	Ruminococcaceae	Ruminococcus	Clostridiaceae_bacterium_DJF_VR76
OTU822	0	0	0	0	0	0	0	0	0	0	0	0	0	0	0	0	7	0	0	0	0	0	0	0	0	0	0	0	0	0	Firmicutes	Clostridia	Lachnospirales	Lachnospiraceae	unknown	unknown
OTU823	0	0	0	0	30	0	0	0	0	0	0	0	0	0	5	0	12	0	0	0	0	0	0	0	0	0	0	36	0	1	Firmicutes	Clostridia	Lachnospirales	Lachnospiraceae	Lachnospiraceae_UCG_001	unidentified
OTU824	0	0	0	0	0	0	0	0	0	0	0	0	0	0	7	0	0	0	0	0	0	0	0	0	0	0	0	0	0	0	Bacteroidota	Bacteroidia	Bacteroidales	Tannerellaceae	Parabacteroides	unknown
OTU825	0	0	0	0	0	0	0	0	0	0	0	0	0	0	0	0	0	0	34	0	0	0	0	0	0	0	0	0	0	0	Firmicutes	Clostridia	Peptostreptococcales_Tissierellales	Anaerovoracaceae	Family_XIII_AD3011_group	uncultured_bacterium
OTU826	0	0	0	0	0	0	0	0	0	0	0	0	0	0	0	0	0	0	0	0	0	0	0	0	0	0	12	0	0	0	Methylomirabilota	Methylomirabilia	Rokubacteriales	unknown	unknown	uncultured_bacterium
OTU827	0	0	0	0	0	0	0	0	0	0	0	0	0	0	4	0	0	0	0	0	0	0	0	0	0	0	0	0	0	0	Firmicutes	Clostridia	Monoglobales	Monoglobaceae	Monoglobus	uncultured_rumen_bacterium
OTU828	0	14	0	0	0	0	0	0	0	0	0	0	0	0	0	0	0	0	0	0	0	0	0	0	0	0	0	0	0	0	Chloroflexi	Anaerolineae	Anaerolineales	Anaerolineaceae	unknown	uncultured_anaerobic_bacterium
OTU829	0	0	0	0	0	3	0	0	0	0	0	0	0	0	0	0	0	0	0	0	0	0	0	0	0	0	0	0	0	0	Bacteroidota	Bacteroidia	Cytophagales	Microscillaceae	unknown	unknown
OTU830	0	0	0	0	0	8	0	0	0	0	0	0	0	0	95	0	0	0	0	0	0	0	11	0	0	0	0	0	0	0	Firmicutes	Clostridia	Lachnospirales	Lachnospiraceae	unknown	unknown
OTU831	0	0	0	0	0	3	0	0	0	0	0	0	0	0	0	0	0	0	0	0	0	0	0	0	0	0	0	0	0	0	Myxococcota	Polyangia	Polyangiales	Amb_16S_1034	unknown	uncultured_bacterium
OTU832	60	64	35	226	89	31	100	46	37	73	0	11	54	57	129	0	79	135	65	82	0	0	18	27	0	1	0	44	170	1	Proteobacteria	Gammaproteobacteria	Enterobacterales	Pasteurellaceae	Haemophilus	Haemophilus_parainfluenzae
OTU833	0	0	0	0	0	0	0	0	0	0	0	0	0	0	0	0	0	0	0	0	0	29	0	0	0	0	0	0	0	0	Bacteroidota	Bacteroidia	Sphingobacteriales	AKYH767	unknown	uncultured_bacterium
OTU834	0	0	0	0	0	0	20	0	0	0	0	0	0	0	44	0	0	0	0	0	17	0	0	0	0	0	0	0	16	0	Firmicutes	Clostridia	Lachnospirales	Lachnospiraceae	Coprococcus	unknown
OTU835	0	0	0	0	0	0	0	0	0	0	0	0	0	0	0	0	0	0	56	0	0	0	0	0	0	1	0	0	0	0	Proteobacteria	Gammaproteobacteria	Pseudomonadales	Alcanivoracaceae1	Alcanivorax	unknown
OTU836	1	13	82	270	92	227	38	21	27	31	0	4	0	114	41	0	29	0	44	154	90	20	63	8	0	0	0	119	102	1	Firmicutes	Negativicutes	Veillonellales_Selenomonadales	Veillonellaceae	Veillonella	unknown
OTU837	0	12	0	0	0	0	0	0	0	0	0	0	0	0	0	0	0	0	0	0	0	0	0	0	0	0	0	0	0	0	Firmicutes	Clostridia	Lachnospirales	Lachnospiraceae	unknown	unknown
OTU838	0	15	0	0	0	0	0	1	0	0	0	0	0	0	0	0	25	0	0	0	0	0	0	0	0	64	0	0	0	0	Firmicutes	Bacilli	Acholeplasmatales	Acholeplasmataceae	Acholeplasma	unknown
OTU839	1	5	0	23	0	0	0	0	0	0	0	0	0	0	0	0	33	0	0	0	0	0	0	69	0	0	0	40	0	0	Firmicutes	Clostridia	Lachnospirales	Lachnospiraceae	Lachnospiraceae_NK4A136_group	unknown
OTU840	0	0	0	0	0	0	0	0	0	0	0	0	0	2	0	0	23	0	0	85	0	0	0	0	0	0	0	0	0	0	Firmicutes	Clostridia	Oscillospirales	Oscillospiraceae	UCG_005	unknown
OTU841	0	12	0	0	0	0	0	2	0	0	0	0	0	0	0	0	0	0	0	0	0	0	0	0	0	0	0	0	0	0	Bacteroidota	Bacteroidia	Bacteroidales	Rikenellaceae	Rikenellaceae_RC9_gut_group	uncultured_bacterium
OTU842	0	0	0	0	0	0	0	0	0	0	0	0	0	0	0	0	0	0	0	0	0	0	20	0	0	0	0	0	0	0	Firmicutes	Bacilli	Bacillales	Bacillaceae	Oceanobacillus	unknown
OTU843	0	0	0	0	0	0	0	8	0	0	0	0	0	0	0	0	0	0	0	0	0	0	0	0	0	0	0	0	0	0	Proteobacteria	Gammaproteobacteria	Diplorickettsiales	Diplorickettsiaceae	unknown	unknown
OTU844	0	0	0	0	0	0	0	0	0	0	0	0	0	0	0	75	0	0	0	0	0	0	0	0	0	0	0	0	0	0	Planctomycetota	Phycisphaerae	Phycisphaerales	Phycisphaeraceae	SM1A02	metagenome
OTU845	0	0	0	0	0	0	0	0	0	0	0	0	0	0	0	0	0	0	41	0	0	0	0	0	0	0	0	0	0	0	Proteobacteria	Gammaproteobacteria	Burkholderiales	Oxalobacteraceae	Massilia	unknown
OTU846	0	46	0	0	0	0	0	0	0	0	0	0	0	0	0	0	0	0	0	0	0	0	0	0	0	0	0	0	0	0	Firmicutes	Clostridia	Clostridia_UCG_014	unknown	unknown	unknown
OTU847	0	0	0	0	0	0	0	0	0	0	0	30	0	0	0	0	0	0	0	0	0	0	0	0	0	0	0	0	0	0	Firmicutes	Clostridia	Lachnospirales	Lachnospiraceae	unknown	uncultured_bacterium
OTU848	0	0	0	0	0	0	0	0	0	0	0	0	0	0	0	68	0	0	0	0	0	0	0	0	0	0	0	0	0	0	Actinobacteriota	Actinobacteria	Propionibacteriales	Nocardioidaceae	Marmoricola	unknown
OTU851	0	0	0	0	0	0	0	0	0	0	0	0	0	0	0	0	0	0	0	0	1	0	27	0	0	0	0	0	0	0	Proteobacteria	Alphaproteobacteria	Paracaedibacterales	Paracaedibacteraceae	Candidatus_Finniella	uncultured_bacterium
OTU853	0	0	0	0	0	0	0	0	0	0	0	0	0	0	5	0	0	0	0	0	0	0	0	0	0	0	0	0	0	0	Acidobacteriota	Vicinamibacteria	Vicinamibacterales	Vicinamibacteraceae	unknown	unknown
OTU854	0	0	15	0	49	1	0	11	0	1	0	0	0	0	0	0	0	0	0	0	0	0	0	0	0	0	0	0	0	81	Proteobacteria	Alphaproteobacteria	Sphingomonadales	Sphingomonadaceae	Sphingobium	unknown
OTU855	0	0	0	0	0	0	0	0	0	0	0	0	0	0	56	0	0	0	0	0	0	0	0	0	0	0	0	0	0	68	Firmicutes	Clostridia	Clostridia_vadinBB60_group	unknown	unknown	unidentified
OTU856	0	6	0	0	0	0	0	0	0	0	0	0	0	0	0	0	0	0	0	0	0	0	0	0	0	0	0	0	0	0	Bacteroidota	Bacteroidia	Bacteroidales	Muribaculaceae	unknown	uncultured_bacterium
OTU857	0	0	0	0	0	0	0	0	0	0	0	0	0	0	0	52	0	0	0	0	0	0	0	0	0	0	0	0	0	0	Patescibacteria	Saccharimonadia	Saccharimonadales	unknown	unknown	unknown
OTU858	0	8	0	0	0	0	0	0	0	0	0	0	0	0	0	0	0	0	0	0	0	0	0	0	0	0	0	0	0	0	Bacteroidota	Bacteroidia	Bacteroidales	Bacteroidaceae	Bacteroides	uncultured_bacterium
OTU859	0	0	0	0	0	0	0	0	0	0	0	0	0	0	5	0	0	0	0	0	0	0	0	0	0	0	0	0	0	0	Deinococcota	Deinococci	Deinococcales	Deinococcaceae	Deinococcus	uncultured_bacterium
OTU860	0	3	0	0	9	0	0	0	0	0	0	0	0	1	21	0	0	0	0	0	0	0	0	0	0	0	1	0	1	0	Firmicutes	Clostridia	Clostridia_UCG_014	unknown	unknown	unidentified
OTU861	0	0	0	0	0	0	0	0	0	0	0	0	0	0	0	0	0	0	0	0	0	0	0	69	0	0	0	0	0	0	Bacteroidota	Bacteroidia	Bacteroidales	Bacteroidaceae	Bacteroides	unknown
OTU863	0	18	29	0	0	0	0	0	44	0	0	120	3	47	5	0	34	6	351	38	0	32	4	0	189	0	0	16	64	38	Firmicutes	Bacilli	Bacillales	Bacillaceae	Amphibacillus	Amphibacillus_xylanus_NBRC_15112
OTU864	26	0	0	0	0	0	0	0	0	0	0	0	0	0	0	0	0	0	0	0	0	0	0	0	0	0	0	0	0	0	Firmicutes	Clostridia	Christensenellales	Christensenellaceae	Christensenellaceae_R_7_group	uncultured_bacterium
OTU865	0	0	0	0	12	0	1	0	0	0	0	0	0	0	21	0	0	0	0	0	0	0	0	0	0	0	68	0	0	0	Firmicutes	Bacilli	RF39	unknown	unknown	unknown
OTU866	0	0	0	0	0	0	0	0	0	0	0	0	0	0	5	0	0	0	0	0	0	0	0	0	0	0	0	0	0	0	Bacteroidota	Bacteroidia	Flavobacteriales	unknown	unknown	unknown
OTU868	0	0	0	0	0	0	0	0	0	0	0	0	0	0	0	0	0	0	1	0	0	0	0	0	61	0	0	0	0	0	Bacteroidota	Bacteroidia	Sphingobacteriales	Sphingobacteriaceae	unknown	unknown
OTU869	0	0	0	0	0	0	0	0	0	0	0	0	0	0	0	0	0	0	0	0	0	0	0	0	0	0	0	30	0	0	Actinobacteriota	Actinobacteria	Micromonosporales	Micromonosporaceae	Krasilnikovia	uncultured_bacterium
OTU870	0	0	0	0	0	0	0	0	0	0	0	0	0	0	27	0	0	0	0	0	0	0	0	0	0	0	0	0	0	0	Bacteroidota	Bacteroidia	Bacteroidales	Rikenellaceae	Alistipes	unknown
OTU871	0	0	0	0	0	0	0	0	0	0	0	0	0	0	0	0	0	0	0	0	0	0	0	0	0	9	0	0	0	0	Actinobacteriota	Coriobacteriia	Coriobacteriales	Eggerthellaceae	unknown	unknown
OTU872	2	0	43	0	60	0	35	0	52	0	0	0	0	0	7	1	110	0	100	37	0	0	0	0	0	0	0	14	0	0	Firmicutes	Clostridia	Lachnospirales	Lachnospiraceae	unknown	unknown
OTU873	0	0	0	0	0	0	0	0	0	0	0	0	0	0	0	0	0	0	0	38	0	0	0	0	0	0	0	37	0	0	Firmicutes	Bacilli	Bacillales	Bacillaceae	Bacillus	Bacillus_sp._Y1
OTU874	0	0	0	0	0	0	0	0	12	1	0	0	0	0	7	0	0	0	0	0	0	0	0	52	0	0	0	0	15	0	Proteobacteria	Alphaproteobacteria	Rhodospirillales	Thalassospiraceae	Thalassospira	Thalassospira_sp.
OTU875	0	1	4	0	0	0	0	0	0	0	0	0	0	0	17	0	2	0	0	0	0	0	0	0	0	0	0	21	0	0	Firmicutes	Clostridia	Lachnospirales	Lachnospiraceae	Marvinbryantia	uncultured_bacterium
OTU876	0	0	0	0	0	0	0	0	0	0	0	0	0	0	0	0	0	0	0	0	0	0	48	0	0	0	0	0	0	0	Actinobacteriota	Actinobacteria	Frankiales	Geodermatophilaceae	Geodermatophilus	uncultured_bacterium
OTU877	0	0	0	0	0	0	0	0	0	41	0	0	0	0	0	0	0	0	0	0	0	0	0	0	0	0	0	0	0	0	Proteobacteria	Gammaproteobacteria	CCM19a	unknown	unknown	uncultured_bacterium
OTU878	0	0	0	0	0	0	0	0	0	0	0	0	0	0	0	0	0	0	0	42	0	0	0	0	0	0	0	0	0	0	Planctomycetota	OM190	unknown	unknown	unknown	uncultured_bacterium
OTU879	0	0	0	0	0	0	0	0	0	26	0	0	0	0	0	0	0	0	0	0	0	0	0	0	0	0	0	0	0	0	Bacteroidota	Bacteroidia	Bacteroidales	Muribaculaceae	unknown	uncultured_bacterium
OTU880	0	0	0	0	0	0	0	0	0	0	0	0	0	0	0	103	0	0	0	0	0	0	0	0	0	0	0	0	0	0	Firmicutes	Clostridia	Oscillospirales	UCG_010	unknown	uncultured_organism
OTU881	0	0	0	0	0	0	0	0	0	0	0	0	0	0	3	0	0	0	0	0	0	0	0	0	0	0	0	0	0	0	Firmicutes	Bacilli	RF39	unknown	unknown	unknown
OTU882	0	4	0	0	0	0	0	0	0	0	0	0	0	0	0	0	0	0	0	0	0	0	0	0	0	0	0	0	0	0	Bacteroidota	Bacteroidia	Bacteroidales	Muribaculaceae	unknown	uncultured_bacterium
OTU883	0	0	0	0	0	0	0	0	0	58	0	0	0	0	0	0	38	0	0	0	0	0	0	0	0	0	0	37	0	0	Proteobacteria	Gammaproteobacteria	Salinisphaerales	Solimonadaceae	Nevskia	uncultured_bacterium
OTU884	0	11	0	38	0	0	0	0	57	1	0	0	0	0	0	1	19	0	7	91	0	0	0	45	0	0	0	0	1	0	Firmicutes	Clostridia	Oscillospirales	Ruminococcaceae	Incertae_Sedis	Acutalibacter_muris
OTU885	0	0	0	0	29	0	0	0	0	0	0	0	0	0	0	0	0	0	0	0	0	0	34	0	0	0	0	0	0	0	Bacteroidota	Bacteroidia	Cytophagales	Hymenobacteraceae	Hymenobacter	Hymenobacter_sp._APR13
OTU886	0	0	0	0	0	0	0	0	0	0	0	0	0	0	0	117	0	0	0	0	0	0	0	0	0	0	0	0	0	0	Gemmatimonadota	Gemmatimonadetes	Gemmatimonadales	Gemmatimonadaceae	unknown	unknown
OTU887	0	24	0	0	0	0	0	0	0	0	0	0	0	0	12	1	0	0	0	0	0	0	0	0	0	0	0	0	0	0	Bacteroidota	Bacteroidia	Cytophagales	Hymenobacteraceae	Hymenobacter	unknown
OTU888	0	0	0	0	0	8	0	0	0	0	0	0	0	0	0	0	0	0	0	0	0	0	0	0	0	0	0	0	0	0	Chloroflexi	Chloroflexia	Thermomicrobiales	JG30_KF_CM45	unknown	uncultured_bacterium
OTU889	0	0	0	0	0	0	0	0	0	0	69	0	0	0	0	0	0	0	0	0	0	0	0	0	0	0	0	0	0	0	Proteobacteria	Gammaproteobacteria	Burkholderiales	Hydrogenophilaceae	Tepidiphilus	uncultured_bacterium
OTU890	0	0	0	0	0	0	0	0	0	0	0	0	0	0	0	1	42	0	0	0	0	0	0	0	24	0	0	0	0	0	unknown	unknown	unknown	unknown	unknown	unknown
OTU891	0	0	0	0	0	0	0	0	0	0	0	0	0	0	1	0	0	0	0	0	0	0	0	0	0	0	0	0	0	0	unknown	unknown	unknown	unknown	unknown	unknown
OTU892	0	0	0	0	0	8	0	0	0	0	0	0	0	0	0	0	0	0	0	0	0	0	0	0	0	1	0	0	0	0	Proteobacteria	Gammaproteobacteria	KF_JG30_C25	unknown	unknown	uncultured_bacterium
OTU893	0	0	0	0	0	0	0	0	0	0	0	0	0	0	2	0	0	1	28	0	0	0	0	0	17	0	0	0	0	0	Firmicutes	Bacilli	Erysipelotrichales	Erysipelotrichaceae	Erysipelothrix	unknown
OTU894	0	0	0	0	22	0	0	0	0	0	0	0	0	0	0	0	0	0	0	0	0	0	0	0	0	0	0	0	0	0	Gemmatimonadota	Gemmatimonadetes	Gemmatimonadales	Gemmatimonadaceae	unknown	uncultured_soil_bacterium
OTU895	0	0	0	0	0	0	0	0	0	0	0	0	0	0	12	0	0	0	0	0	0	0	12	0	41	0	0	0	0	0	Firmicutes	Clostridia	Oscillospirales	Ruminococcaceae	Eubacterium_siraeum_group	uncultured_bacterium
OTU896	0	0	0	0	0	0	0	8	0	0	0	0	0	0	0	0	0	0	0	0	0	0	0	0	0	0	0	0	0	0	Acidobacteriota	Acidobacteriae	Acidobacteriales	Acidobacteriaceae__Subgroup_1_	unknown	uncultured_forest_soil_bacterium
OTU897	0	16	0	0	0	0	0	0	0	0	0	0	0	0	0	0	0	0	0	0	0	0	0	0	0	0	0	0	0	0	Firmicutes	Clostridia	Lachnospirales	Lachnospiraceae	unknown	unknown
OTU898	0	0	0	0	35	0	0	0	34	0	0	0	0	0	5	0	0	0	0	0	0	0	0	0	0	0	0	0	0	0	Firmicutes	Bacilli	Lactobacillales	Carnobacteriaceae	Atopostipes	uncultured_bacterium
OTU899	0	0	0	0	0	0	0	0	0	0	0	0	0	0	9	0	0	0	0	0	0	0	0	0	0	0	0	0	0	0	Firmicutes	Clostridia	Clostridia_vadinBB60_group	unknown	unknown	unidentified
OTU900	0	13	0	0	0	0	0	11	0	1	0	0	0	0	0	0	0	0	0	0	0	71	0	0	0	0	0	0	0	0	Gemmatimonadota	Gemmatimonadetes	Gemmatimonadales	Gemmatimonadaceae	unknown	unknown
OTU901	0	0	0	0	0	0	0	0	0	0	0	0	0	0	6	0	0	0	0	0	0	0	0	0	0	0	0	0	0	0	Patescibacteria	Parcubacteria	unknown	unknown	unknown	unknown
OTU902	0	0	0	0	0	0	0	0	0	0	0	0	0	0	0	0	0	0	0	0	0	0	17	0	0	0	0	0	0	0	unknown	unknown	unknown	unknown	unknown	unknown
OTU903	0	0	0	33	0	5	0	11	0	47	1	0	0	43	40	0	2	0	0	166	0	28	0	0	0	19	34	31	0	0	Proteobacteria	Gammaproteobacteria	Burkholderiales	Comamonadaceae	Acidovorax	Acidovorax_delafieldii
OTU904	0	0	0	0	0	0	0	0	0	0	0	0	0	0	0	0	0	0	0	0	0	0	0	0	0	0	0	0	0	0	Bacteroidota	Bacteroidia	Bacteroidales	Rikenellaceae	Rikenellaceae_RC9_gut_group	unknown
OTU905	0	0	0	0	0	0	0	0	0	0	0	0	0	0	0	0	0	0	0	0	0	0	31	0	0	0	0	0	0	0	Proteobacteria	Gammaproteobacteria	Xanthomonadales	Xanthomonadaceae	Luteimonas	unknown
OTU906	0	0	0	37	0	0	0	0	0	0	0	0	0	0	0	0	0	0	0	0	0	0	0	0	0	0	0	0	0	2	Firmicutes	Clostridia	Lachnospirales	Lachnospiraceae	Epulopiscium	uncultured_bacterium
OTU907	0	0	0	0	0	4	0	0	0	0	0	0	0	0	0	0	0	0	0	0	0	0	0	0	0	0	0	0	0	0	Bacteroidota	Bacteroidia	Cytophagales	Hymenobacteraceae	Adhaeribacter	uncultured_soil_bacterium
OTU908	0	0	0	0	0	0	0	0	0	34	0	0	0	0	0	0	0	0	0	0	0	0	0	0	0	0	0	0	0	1	Actinobacteriota	Thermoleophilia	Solirubrobacterales	Solirubrobacteraceae	Conexibacter	uncultured_bacterium
OTU909	0	16	0	0	0	0	0	0	0	0	0	0	0	0	0	0	0	0	0	0	0	0	0	0	0	0	0	1	0	0	Firmicutes	Clostridia	Lachnospirales	Lachnospiraceae	Acetivibrio_ethanolgignens_group	uncultured_bacterium
OTU910	0	0	0	0	0	0	0	0	0	1	0	0	0	0	1	0	0	0	0	29	0	0	0	0	0	0	0	0	0	0	Firmicutes	Bacilli	Staphylococcales	Gemellaceae	Gemella	uncultured_organism
OTU911	0	0	0	0	0	0	0	0	0	0	0	0	0	0	0	0	0	0	0	0	38	0	0	0	0	0	0	0	0	0	WPS_2	unknown	unknown	unknown	unknown	metagenome
OTU912	0	0	0	0	16	0	0	0	27	0	0	0	0	0	0	0	0	0	0	0	0	0	0	0	0	0	0	0	0	0	Firmicutes	Negativicutes	Veillonellales_Selenomonadales	Veillonellaceae	Megasphaera	Megasphaera_micronuciformis
OTU913	48	283	163	80	308	10	68	0	223	13	199	578	94	43	1	0	537	23	71	204	277	61	40	223	82	51	17	49	122	0	Bacteroidota	Bacteroidia	Bacteroidales	Prevotellaceae	Prevotellaceae_UCG_003	uncultured_bacterium
OTU914	41	0	0	0	0	0	0	0	0	0	0	0	0	0	0	0	0	0	0	0	0	0	0	0	0	0	0	0	0	0	Actinobacteriota	Actinobacteria	Propionibacteriales	Propionibacteriaceae	Friedmanniella	unknown
OTU915	0	0	0	0	0	0	0	0	0	0	0	0	0	0	2	0	0	0	0	0	0	40	0	0	0	0	0	0	0	0	Actinobacteriota	Thermoleophilia	Solirubrobacterales	67_14	unknown	metagenome
OTU916	0	0	0	0	0	0	0	0	0	0	0	0	0	0	8	0	0	0	0	0	0	0	0	0	0	0	0	0	0	0	Proteobacteria	Alphaproteobacteria	Rhizobiales	Beijerinckiaceae	Methylocella	uncultured_bacterium
OTU917	0	9	0	0	0	15	0	0	0	0	1	0	0	0	37	0	0	41	0	0	0	0	72	59	0	0	0	0	45	0	Firmicutes	Bacilli	Lactobacillales	Vagococcaceae	Vagococcus	unknown
OTU918	0	0	0	0	0	0	0	0	0	0	0	0	0	0	2	0	0	0	0	0	0	0	0	0	0	0	0	0	0	0	Acidobacteriota	Aminicenantia	Aminicenantales	unknown	unknown	uncultured_Desulfovibrio_sp.
OTU919	0	0	0	0	0	0	0	0	0	0	0	0	1	0	0	94	0	0	0	0	0	0	0	0	0	0	0	0	0	0	Proteobacteria	Gammaproteobacteria	Burkholderiales	Comamonadaceae	unknown	unknown
OTU920	0	0	0	0	0	0	0	0	0	0	0	0	35	0	0	0	0	0	0	0	0	0	0	0	0	0	0	0	0	0	Deinococcota	Deinococci	Thermales	Thermaceae	Meiothermus	Meiothermus_chliarophilus
OTU921	0	0	0	0	0	0	0	0	0	0	0	0	0	0	0	0	0	0	0	33	0	0	0	0	0	0	0	0	0	0	Bacteroidota	Bacteroidia	Bacteroidales	Dysgonomonadaceae	Dysgonomonas	unknown
OTU922	0	9	27	0	0	36	0	0	0	0	0	0	0	1	141	0	1	0	0	43	0	0	57	0	0	0	0	0	0	0	Bacteroidota	Bacteroidia	Bacteroidales	Bacteroidaceae	Bacteroides	Bacteroides_massiliensis
OTU923	0	0	0	0	0	0	0	0	0	0	0	0	0	1	0	0	0	0	0	0	0	0	26	0	0	0	0	0	0	0	Bacteroidota	Kapabacteria	Kapabacteriales	unknown	unknown	metagenome
OTU924	0	23	0	1	0	0	0	0	0	0	0	0	0	0	0	0	0	0	0	0	0	0	0	0	0	0	0	0	0	0	Firmicutes	Bacilli	Erysipelotrichales	Erysipelotrichaceae	Allobaculum	unknown
OTU925	0	0	0	0	0	0	0	0	0	0	0	0	0	0	0	0	0	0	0	0	0	0	1	0	0	0	0	0	0	0	Bdellovibrionota	Oligoflexia	0319_6G20	unknown	unknown	unknown
OTU926	20	39	0	19	22	0	0	0	8	32	0	0	0	0	0	0	0	2	146	0	0	0	0	0	77	0	0	0	0	0	Proteobacteria	Gammaproteobacteria	Pseudomonadales	Pseudomonadaceae	Thiopseudomonas	uncultured_bacterium
OTU927	0	0	0	0	0	0	0	0	0	0	0	0	0	1	49	0	0	0	0	0	0	0	0	0	0	0	0	0	0	0	Firmicutes	Clostridia	Christensenellales	Christensenellaceae	Christensenellaceae_R_7_group	unknown
OTU928	0	0	25	0	0	0	0	0	0	0	0	0	0	81	0	0	0	0	0	0	0	0	0	0	0	0	0	0	0	80	Proteobacteria	Gammaproteobacteria	Burkholderiales	Oxalobacteraceae	Noviherbaspirillum	uncultured_bacterium
OTU929	0	0	0	0	0	0	0	2	0	0	0	0	0	0	39	0	0	0	0	0	0	0	28	0	0	35	0	23	0	0	Firmicutes	Bacilli	Exiguobacterales	Exiguobacteraceae	Exiguobacterium	unknown
OTU930	0	0	0	0	0	0	0	0	0	0	0	0	0	0	0	0	0	0	0	0	3	0	81	0	0	0	0	0	0	0	Chloroflexi	Chloroflexia	Chloroflexales	Roseiflexaceae	unknown	uncultured_Roseiflexus_sp.
OTU931	1	0	0	0	0	0	0	0	0	1	1	0	3	0	0	0	0	0	0	1	0	3	0	0	18	0	0	0	0	0	Proteobacteria	Gammaproteobacteria	Pseudomonadales	Pseudomonadaceae	Pseudomonas	unknown
OTU932	0	13	0	0	0	0	0	0	0	0	0	0	0	0	0	0	0	0	0	0	0	0	0	0	0	0	0	0	0	0	Bacteroidota	Bacteroidia	Bacteroidales	Muribaculaceae	unknown	uncultured_bacterium
OTU933	100	458	353	1565	906	167	326	209	120	360	9	22	85	351	625	242	448	357	262	614	1139	180	115	629	145	140	56	437	852	569	Firmicutes	Clostridia	Lachnospirales	Lachnospiraceae	Blautia	unknown
OTU934	0	0	0	0	0	0	0	0	0	0	0	0	0	0	1	0	0	0	0	0	0	0	0	0	0	0	0	0	0	0	Desulfobacterota	unknown	unknown	unknown	unknown	unknown
OTU935	0	0	0	0	0	4	0	0	0	0	0	0	0	0	0	0	0	0	0	0	0	0	0	0	0	0	0	0	0	0	Gemmatimonadota	Gemmatimonadetes	Gemmatimonadales	Gemmatimonadaceae	unknown	uncultured_prokaryote
OTU936	0	0	0	0	0	11	0	0	0	0	0	0	0	0	4	0	0	0	0	0	0	0	0	0	0	1	0	0	0	0	Proteobacteria	Alphaproteobacteria	Micropepsales	Micropepsaceae	unknown	metagenome
OTU937	0	0	0	0	0	0	0	0	0	0	0	0	0	0	0	0	0	0	0	0	0	0	0	0	0	0	0	0	0	0	Actinobacteriota	Coriobacteriia	OPB41	unknown	unknown	uncultured_bacterium
OTU938	0	0	0	0	0	0	0	0	0	0	0	0	0	0	4	0	0	0	0	0	0	0	0	0	0	0	0	0	0	0	Patescibacteria	Saccharimonadia	Saccharimonadales	unknown	unknown	unknown
OTU939	0	1	80	298	133	6	0	49	110	157	1	0	71	238	0	1	12	1	20	0	0	231	51	190	124	1	0	258	176	299	Proteobacteria	Gammaproteobacteria	Burkholderiales	Methylophilaceae	Candidatus_Methylopumilus	uncultured_bacterium
OTU940	0	0	0	0	0	0	0	0	0	0	0	0	0	0	6	0	0	0	0	0	0	0	0	0	0	0	0	0	0	0	Abditibacteriota	Abditibacteria	Abditibacteriales	Abditibacteriaceae	Abditibacterium	unknown
OTU941	0	0	0	0	0	0	0	0	0	0	0	0	0	0	1	0	0	0	0	0	0	0	0	0	0	0	0	0	0	0	Verrucomicrobiota	Chlamydiae	Chlamydiales	Parachlamydiaceae	Neochlamydia	unknown
OTU942	0	0	0	25	0	0	0	0	0	1	0	0	0	0	0	0	0	0	0	0	86	0	0	63	0	0	0	0	0	0	Bacteroidota	Bacteroidia	Sphingobacteriales	NS11_12_marine_group	unknown	unknown
OTU943	0	0	0	0	0	0	0	0	0	0	0	0	0	0	8	0	0	0	0	0	0	0	0	0	0	0	0	0	0	0	Bacteroidota	Bacteroidia	Bacteroidales	Muribaculaceae	unknown	uncultured_bacterium
OTU944	0	0	0	0	0	18	0	0	1	0	0	0	0	0	0	0	0	0	0	0	0	0	0	0	0	0	0	0	0	0	Firmicutes	Bacilli	Paenibacillales	Paenibacillaceae	Paenibacillus	unknown
OTU945	0	0	0	0	0	0	0	0	0	0	0	0	0	0	0	0	0	0	0	0	0	0	0	0	0	0	0	25	0	0	Deinococcota	Deinococci	Deinococcales	Deinococcaceae	Deinococcus	uncultured_bacterium
OTU946	0	0	0	0	0	0	0	0	0	0	0	0	0	0	1	0	0	0	0	0	0	1	0	0	0	52	0	26	0	0	Chloroflexi	Anaerolineae	Anaerolineales	Anaerolineaceae	Bellilinea	uncultured_bacterium
OTU947	0	0	0	0	0	0	0	0	0	0	0	0	0	0	0	0	0	0	0	0	0	0	0	0	32	0	0	0	0	0	Acidobacteriota	Vicinamibacteria	Subgroup_17	unknown	unknown	uncultured_Acidobacteria_bacterium
OTU948	0	0	0	0	0	0	0	0	0	0	0	0	36	0	0	0	0	0	0	0	0	0	0	0	0	0	0	0	0	0	Proteobacteria	Alphaproteobacteria	Zavarziniales	unknown	unknown	uncultured_bacterium
OTU949	0	0	0	0	0	0	0	0	0	0	0	0	0	0	0	0	0	0	0	0	0	0	0	0	0	16	0	8	0	0	Actinobacteriota	Actinobacteria	Micrococcales	Intrasporangiaceae	unknown	unknown
OTU950	0	0	0	0	0	0	0	0	0	0	0	0	0	0	0	0	0	0	0	0	0	0	0	0	0	0	55	0	1	0	Firmicutes	Bacilli	Erysipelotrichales	Erysipelotrichaceae	Erysipelotrichaceae_UCG_009	uncultured_rumen_bacterium
OTU951	0	0	0	0	0	0	0	0	0	0	0	0	0	0	4	0	0	0	0	0	0	0	0	0	0	0	0	0	0	0	Bacteroidota	Bacteroidia	Flavobacteriales	Flavobacteriaceae	Aequorivita	unknown
OTU952	19	0	0	1	75	1	55	0	105	25	0	68	0	0	0	27	4	0	627	34	63	0	24	0	257	0	0	35	3	38	Proteobacteria	Gammaproteobacteria	Cardiobacteriales	Wohlfahrtiimonadaceae	Ignatzschineria	Ignatzschineria_indica
OTU953	0	0	0	0	0	0	0	0	0	0	0	0	0	0	0	0	0	0	0	56	0	0	0	0	0	0	0	0	0	0	Verrucomicrobiota	Verrucomicrobiae	Verrucomicrobiales	Verrucomicrobiaceae	Prosthecobacter	unknown
OTU954	247	82	242	335	310	150	158	96	201	558	9	29	136	84	704	531	18	357	182	397	296	288	1959	385	358	336	5	239	301	422	Actinobacteriota	Actinobacteria	Pseudonocardiales	Pseudonocardiaceae	Saccharopolyspora	Saccharopolyspora_rectivirgula
OTU955	0	0	0	0	0	0	0	0	0	0	0	0	0	0	1	0	0	0	0	0	0	0	0	0	0	0	0	0	0	0	Proteobacteria	Alphaproteobacteria	Caulobacterales	Caulobacteraceae	unknown	unknown
OTU956	0	1	24	0	86	0	0	0	0	0	0	0	0	0	0	0	12	0	40	0	0	28	25	0	0	0	0	37	36	65	Proteobacteria	Gammaproteobacteria	Burkholderiales	MWH_UniP1_aquatic_group	unknown	uncultured_bacterium
OTU957	0	0	0	0	0	0	0	0	0	0	0	0	0	0	0	0	0	0	0	0	0	0	0	0	0	0	23	0	0	0	Actinobacteriota	Acidimicrobiia	Microtrichales	unknown	unknown	uncultured_Acidimicrobiales_bacterium
OTU958	0	0	0	0	0	0	0	0	0	0	0	0	0	0	26	0	0	0	0	0	0	0	0	0	0	0	0	0	0	0	Actinobacteriota	Actinobacteria	Corynebacteriales	Corynebacteriaceae	Corynebacterium	Corynebacterium_imitans
OTU959	63	0	0	0	0	0	0	0	0	0	0	0	0	0	0	0	0	0	0	0	0	0	0	0	0	0	0	0	0	0	Firmicutes	Clostridia	Peptostreptococcales_Tissierellales	Anaerovoracaceae	Amnipila	unknown
OTU960	0	0	0	0	0	8	0	12	0	0	0	0	24	0	0	0	0	0	0	0	0	0	0	0	0	0	0	0	0	0	Actinobacteriota	Thermoleophilia	Gaiellales	Gaiellaceae	Gaiella	unknown
OTU961	0	0	0	0	0	0	0	0	0	0	0	0	0	0	0	0	0	0	0	0	0	0	0	0	0	0	0	11	0	0	Firmicutes	Bacilli	Paenibacillales	Paenibacillaceae	Paenibacillus	unknown
OTU962	0	0	0	0	0	0	0	0	0	0	0	0	0	0	0	0	30	0	0	0	0	0	0	0	0	0	0	0	0	0	Fusobacteriota	Fusobacteriia	Fusobacteriales	Leptotrichiaceae	Leptotrichia	uncultured_bacterium
OTU963	0	0	0	0	0	11	0	0	0	0	0	0	0	0	54	0	0	0	0	0	0	49	33	0	0	0	0	0	0	0	Bacteroidota	Bacteroidia	Bacteroidales	Marinifilaceae	Odoribacter	Odoribacter_splanchnicus
OTU964	0	0	0	0	0	0	0	0	0	0	0	0	0	0	3	0	0	0	0	0	0	0	0	0	0	0	0	0	0	0	Bacteroidota	Bacteroidia	Bacteroidales	Bacteroidaceae	Bacteroides	Bacteroides_nordii
OTU965	0	0	0	34	0	0	0	18	0	0	0	0	0	0	0	0	0	0	0	0	0	32	1	37	0	0	0	0	0	0	Bacteroidota	Bacteroidia	unknown	unknown	unknown	unknown
OTU966	0	0	0	0	0	12	0	0	0	0	2	0	0	0	1	0	0	0	0	0	0	0	19	0	0	0	0	0	0	0	Patescibacteria	Gracilibacteria	unknown	unknown	unknown	Gracilibacteria_bacterium_oral_taxon_873
OTU967	0	0	0	0	0	0	0	0	0	0	0	0	0	0	5	0	0	0	0	0	0	0	0	0	0	0	0	0	0	0	Proteobacteria	Alphaproteobacteria	Elsterales	unknown	unknown	uncultured_Alphaproteobacteria_bacterium
OTU969	0	0	0	0	0	0	0	12	0	0	0	0	0	0	0	0	0	0	0	0	0	0	0	0	0	0	0	0	0	0	Bdellovibrionota	Oligoflexia	0319_6G20	unknown	unknown	bacterium_enrichment_culture_clone_B126_2011_
OTU970	41	11	93	120	75	18	51	17	1	0	0	0	1	17	101	7	9	2	23	81	0	70	132	1	48	0	1	14	225	59	Firmicutes	Bacilli	Bacillales	Bacillaceae	Bacillus	Bacillus_thermolactis
OTU971	0	0	0	0	0	0	0	0	0	0	0	0	11	0	0	0	0	0	0	0	0	0	0	0	0	0	0	0	0	0	Firmicutes	Clostridia	Oscillospirales	Hungateiclostridiaceae	Ruminiclostridium	unknown
OTU972	0	3	0	0	0	0	0	0	0	0	0	0	0	0	0	0	0	0	0	0	0	0	0	0	0	0	0	0	0	0	Firmicutes	Clostridia	Christensenellales	Christensenellaceae	Christensenellaceae_R_7_group	unknown
OTU973	0	0	9	0	16	8	0	0	0	0	0	73	0	0	2	0	21	0	0	0	0	21	0	0	0	47	31	15	0	1	Firmicutes	Bacilli	Erysipelotrichales	Erysipelotrichaceae	Dubosiella	uncultured_bacterium
OTU974	0	0	0	0	0	0	0	0	0	0	0	0	0	87	6	0	0	0	0	0	0	0	25	0	0	44	0	0	0	0	Bacteroidota	Bacteroidia	Cytophagales	Cyclobacteriaceae	Algoriphagus	Algoriphagus_sp.
OTU975	0	0	0	0	0	0	0	0	0	0	2	0	2	0	36	0	48	0	0	0	0	0	0	0	0	0	0	0	0	0	Firmicutes	Clostridia	Lachnospirales	Lachnospiraceae	unknown	unknown
OTU976	0	0	0	0	0	0	0	0	0	0	0	0	0	11	0	0	0	0	0	0	0	0	0	0	0	0	0	0	0	0	Actinobacteriota	Actinobacteria	Micrococcales	Ruaniaceae	Ruania	uncultured_bacterium
OTU977	2	0	0	0	0	0	0	0	1	0	0	0	0	0	0	0	0	0	0	0	0	0	0	0	0	0	134	0	0	0	Actinobacteriota	Actinobacteria	Pseudonocardiales	Pseudonocardiaceae	Actinomycetospora	uncultured_bacterium
OTU978	41	0	24	26	16	29	78	0	414	4	0	0	0	2	5	0	59	88	2090	57	88	166	5	0	563	119	28	0	6	87	Proteobacteria	Gammaproteobacteria	Cardiobacteriales	Wohlfahrtiimonadaceae	Ignatzschineria	unknown
OTU979	0	0	0	0	0	0	0	0	0	0	0	0	0	0	1	0	13	0	0	0	0	0	0	0	0	0	0	0	0	0	Firmicutes	Bacilli	RF39	unknown	unknown	uncultured_bacterium
OTU980	49	38	346	51	7	1	225	144	108	50	0	1	200	0	0	18	0	0	0	0	24	7	13	265	0	20	163	113	9	32	Actinobacteriota	Actinobacteria	Corynebacteriales	Corynebacteriaceae	Corynebacterium	Corynebacterium_bovis
OTU981	0	0	0	0	4	0	0	0	0	0	0	6	0	0	0	0	0	0	0	0	0	0	0	0	0	0	23	0	0	0	Actinobacteriota	Actinobacteria	Micrococcales	Micrococcaceae	Renibacterium	unknown
OTU982	45	0	0	0	27	3	0	0	0	89	0	1	0	86	15	0	0	1	45	5	55	0	208	0	0	0	0	39	0	29	Proteobacteria	Gammaproteobacteria	Burkholderiales	Sutterellaceae	Sutterella	Sutterella_wadsworthensis
OTU983	0	0	0	0	0	0	0	11	0	0	0	0	0	0	0	0	0	0	0	0	0	0	0	0	0	0	0	0	0	0	Myxococcota	Polyangia	Haliangiales	Haliangiaceae	Haliangium	unknown
OTU984	0	0	0	0	0	0	0	0	0	0	0	0	0	0	0	0	0	0	0	0	0	16	0	0	0	0	0	0	0	0	Actinobacteriota	Rubrobacteria	Rubrobacterales	Rubrobacteriaceae	Rubrobacter	uncultured_actinobacterium
OTU985	0	10	2	0	27	19	11	0	0	1	2	34	52	19	46	0	124	120	16	2	0	0	20	121	39	37	0	11	0	0	Bacteroidota	Bacteroidia	Bacteroidales	Muribaculaceae	unknown	uncultured_bacterium
OTU986	0	0	0	0	0	0	0	0	0	0	0	0	0	0	5	0	0	0	0	0	0	0	0	0	0	0	0	0	0	0	Firmicutes	Clostridia	Christensenellales	Christensenellaceae	Christensenellaceae_R_7_group	unknown
OTU987	0	0	0	0	0	0	0	0	0	0	0	0	0	0	0	0	0	0	0	0	0	0	0	0	0	0	0	45	0	0	Bdellovibrionota	Oligoflexia	0319_6G20	unknown	unknown	marine_metagenome
OTU988	0	0	0	0	0	0	0	0	0	0	0	0	0	0	1	0	0	0	0	0	0	0	0	0	0	0	0	0	0	0	Proteobacteria	Alphaproteobacteria	Rickettsiales	Rickettsiaceae	Candidatus_Trichorickettsia	Candidatus_Trichorickettsia_mobilis
OTU989	0	26	0	0	0	0	0	0	0	0	0	0	0	0	26	0	0	0	0	0	0	0	0	0	0	1	0	0	0	0	Bacteroidota	Bacteroidia	Bacteroidales	Prevotellaceae	Prevotellaceae_UCG_001	uncultured_bacterium
OTU991	0	0	0	0	0	0	0	0	0	0	0	0	0	0	0	0	0	0	0	0	0	0	0	0	0	0	0	0	0	22	Bacteroidota	Bacteroidia	Bacteroidales	Prevotellaceae	Prevotellaceae_NK3B31_group	uncultured_bacterium
OTU992	0	0	0	0	0	6	0	0	0	0	0	0	0	0	0	0	0	0	0	0	0	0	0	0	0	0	0	0	0	0	Proteobacteria	Gammaproteobacteria	Pseudomonadales	Pseudomonadaceae	Pseudomonas	unknown
OTU993	0	0	0	0	0	0	0	0	44	0	0	0	0	0	0	0	0	0	0	0	0	0	0	0	0	0	0	0	0	0	Verrucomicrobiota	Verrucomicrobiae	Pedosphaerales	Pedosphaeraceae	unknown	unknown
OTU994	0	0	0	0	0	0	0	0	0	0	0	0	0	0	8	0	0	0	0	0	0	0	0	0	0	0	0	0	0	0	Actinobacteriota	Actinobacteria	unknown	unknown	unknown	unknown
OTU995	0	0	0	0	0	0	0	0	0	0	0	0	0	0	16	0	0	0	0	0	0	0	0	0	0	0	0	0	0	0	Proteobacteria	Gammaproteobacteria	Burkholderiales	Alcaligenaceae	Verticiella	uncultured_bacterium
OTU996	0	0	0	0	0	0	2	0	0	0	0	0	0	0	0	0	0	0	0	0	0	0	0	0	0	0	0	0	0	0	Acidobacteriota	Subgroup_22	unknown	unknown	unknown	unknown
OTU997	0	0	0	0	6	0	0	0	0	0	0	0	0	0	0	0	0	0	0	0	0	0	0	0	0	0	0	0	0	0	Firmicutes	Bacilli	RF39	unknown	unknown	unknown
OTU998	0	0	0	0	0	0	0	0	0	248	0	0	0	0	0	0	0	0	0	0	0	0	0	0	0	0	0	0	0	1	Firmicutes	Bacilli	Bacillales	Bacillaceae	Anoxybacillus	Anoxybacillus_flavithermus
OTU999	0	0	0	0	0	0	0	0	0	0	0	0	0	0	4	0	0	0	0	0	0	0	0	0	0	0	0	0	0	0	Firmicutes	Clostridia	unknown	unknown	unknown	unknown
OTU1000	0	0	0	0	0	0	0	0	0	0	0	0	0	0	9	0	0	0	0	0	0	0	0	0	0	0	0	0	0	0	Bacteroidota	Bacteroidia	Bacteroidales	Tannerellaceae	Parabacteroides	Porphyromonadaceae_bacterium_DJF_B175
OTU1001	0	0	0	0	0	0	0	0	0	0	0	0	0	0	0	0	0	0	0	0	26	0	0	0	0	0	0	0	0	0	Bdellovibrionota	Oligoflexia	0319_6G20	unknown	unknown	uncultured_bacterium
OTU1002	0	0	34	0	10	0	0	0	1	0	0	0	17	0	0	0	0	0	0	0	0	0	0	0	0	0	0	0	0	0	Actinobacteriota	Actinobacteria	Micrococcales	Microbacteriaceae	Microbacterium	unknown
OTU1003	0	0	0	0	25	0	0	0	0	0	0	0	0	0	0	0	0	0	0	0	0	0	0	0	0	0	0	0	0	0	Chloroflexi	Anaerolineae	SBR1031	A4b	unknown	unknown
OTU1004	0	0	0	0	0	0	0	0	0	48	0	0	0	0	0	0	0	0	0	0	0	0	10	0	0	0	0	0	22	58	Acidobacteriota	Holophagae	Holophagales	Holophagaceae	marine_group	uncultured_bacterium
OTU1005	0	72	0	0	0	7	17	0	0	0	0	0	0	1	173	0	0	0	0	0	0	14	22	1	0	1	0	4	0	30	Firmicutes	Clostridia	Lachnospirales	Lachnospiraceae	Fusicatenibacter	uncultured_organism
OTU1006	57	0	0	0	0	0	0	0	0	0	0	0	0	0	0	0	24	0	0	0	0	0	0	0	0	0	0	0	0	0	Firmicutes	Clostridia	Oscillospirales	Oscillospiraceae	Oscillibacter	uncultured_bacterium
OTU1008	0	0	0	0	0	0	0	0	0	0	0	0	0	0	0	0	0	0	30	0	0	0	0	0	0	0	0	0	0	0	Actinobacteriota	Actinobacteria	Propionibacteriales	Nocardioidaceae	Nocardioides	unknown
OTU1009	0	0	0	0	0	0	0	0	0	0	0	0	0	0	0	0	0	0	0	0	0	0	0	0	0	0	0	0	13	0	Deferribacterota	Deferribacteres	Deferribacterales	Deferribacteraceae	Mucispirillum	Mucispirillum_schaedleri
OTU1010	0	0	0	0	0	0	0	0	0	0	0	0	0	0	1	0	0	0	0	0	0	0	0	0	0	0	0	0	0	0	Proteobacteria	Alphaproteobacteria	Sphingomonadales	Sphingomonadaceae	unknown	unknown
OTU1011	0	0	0	0	0	0	0	0	0	0	0	0	0	1	0	0	0	0	0	66	0	0	0	0	0	0	0	0	0	0	Campylobacterota	Campylobacteria	Campylobacterales	Campylobacteraceae	Campylobacter	unknown
OTU1012	0	0	0	0	0	0	0	0	0	0	0	0	0	0	0	0	0	0	0	0	0	0	24	0	0	0	0	0	0	0	Patescibacteria	ABY1	Candidatus_Falkowbacteria	unknown	unknown	unknown
OTU1013	0	0	0	2	0	0	0	0	0	0	0	0	0	0	0	0	0	0	0	0	0	0	0	0	0	0	0	0	0	0	Nitrospirota	Nitrospiria	Nitrospirales	Nitrospiraceae	Nitrospira	unknown
OTU1014	0	13	0	0	24	0	0	1	0	0	0	0	0	0	0	0	0	0	0	0	0	0	0	0	0	0	0	0	0	0	Proteobacteria	Gammaproteobacteria	Burkholderiales	Rhodocyclaceae	Azospira	unknown
OTU1015	0	0	0	0	0	0	0	0	0	0	0	0	0	0	25	0	0	0	0	0	0	0	0	0	0	0	0	0	0	0	Acidobacteriota	Blastocatellia	Pyrinomonadales	Pyrinomonadaceae	Pyrinomonas	uncultured_bacterium
OTU1016	99	9	75	209	91	61	7	17	10	44	0	0	1	0	276	2	76	0	79	439	92	42	457	99	0	199	81	95	182	67	Proteobacteria	Gammaproteobacteria	Enterobacterales	Shewanellaceae	Shewanella	unknown
OTU1017	87	649	165	349	96	26	57	67	152	150	3	0	2	114	207	1	142	60	125	123	28	384	175	83	79	37	2	188	113	208	Firmicutes	Clostridia	Peptostreptococcales_Tissierellales	Peptostreptococcaceae	Romboutsia	unknown
OTU1018	0	0	0	0	0	0	0	0	0	0	0	0	0	0	15	0	0	0	0	0	0	0	0	0	0	0	0	0	0	0	Proteobacteria	Gammaproteobacteria	Enterobacterales	Pectobacteriaceae	Pectobacterium	unknown
OTU1019	0	0	0	0	0	1	0	0	0	0	0	0	0	0	0	0	11	0	0	0	0	0	0	0	0	0	0	0	0	0	Firmicutes	Clostridia	Clostridia_UCG_014	unknown	unknown	unknown
OTU1020	0	0	0	0	0	0	0	0	0	0	0	0	0	0	20	0	0	0	0	0	0	0	0	0	0	0	0	0	0	0	Proteobacteria	Gammaproteobacteria	Burkholderiales	Sutterellaceae	Sutterella	unknown
OTU1021	0	0	0	0	0	0	0	0	53	0	0	0	0	0	0	0	0	0	0	0	0	0	0	0	0	0	0	0	0	0	Bacteroidota	Bacteroidia	Bacteroidales	Bacteroidaceae	Bacteroides	unknown
OTU1022	0	0	0	0	0	0	0	0	0	0	0	0	0	54	1	0	0	0	0	0	0	18	0	0	0	0	0	0	0	0	Proteobacteria	Gammaproteobacteria	Burkholderiales	Gallionellaceae	Sideroxydans	unknown
OTU1023	0	0	0	0	0	6	0	0	0	0	0	0	0	2	0	0	0	0	0	0	0	0	0	0	0	0	0	0	0	0	Firmicutes	Bacilli	Bacillales	Bacillaceae	Virgibacillus	Virgibacillus_siamensis
OTU1024	0	11	21	0	0	9	0	0	0	53	0	0	0	0	42	1	0	0	0	0	0	0	0	0	0	0	0	17	0	0	Firmicutes	Clostridia	Lachnospirales	Lachnospiraceae	Dorea	uncultured_bacterium
OTU1025	0	0	46	0	0	0	27	0	0	0	0	0	105	0	1	1	0	0	43	0	0	0	44	49	0	22	52	0	0	0	Actinobacteriota	Actinobacteria	Frankiales	Geodermatophilaceae	Blastococcus	unknown
OTU1026	0	0	0	0	0	0	0	0	0	0	0	0	0	0	9	0	0	0	0	0	0	0	0	0	0	0	0	0	0	0	Acidobacteriota	Acidobacteriae	Acidobacteriales	unknown	unknown	unknown
OTU1027	0	52	0	0	0	0	0	1	0	0	0	0	0	0	0	0	0	0	0	0	0	0	0	0	0	0	0	0	0	0	Bacteroidota	Bacteroidia	Bacteroidales	Muribaculaceae	unknown	gut_metagenome
OTU1028	0	0	0	0	0	0	0	0	0	0	0	0	0	0	4	0	0	0	0	0	0	0	0	0	0	0	0	0	0	0	Firmicutes	Clostridia	Lachnospirales	Lachnospiraceae	unknown	unknown
OTU1029	0	0	0	0	0	0	27	0	0	0	0	0	0	0	0	0	0	0	0	0	0	0	0	0	0	0	0	0	0	0	Acidobacteriota	Vicinamibacteria	Vicinamibacterales	unknown	unknown	uncultured_Acidobacteria_bacterium
OTU1030	37	66	65	3	241	44	19	1	85	29	0	213	70	50	0	0	226	17	30	126	106	0	39	60	42	36	0	0	29	0	Campylobacterota	Campylobacteria	Campylobacterales	Helicobacteraceae	Helicobacter	Helicobacter_ganmani
OTU1031	0	0	0	0	0	13	22	0	0	0	0	0	0	0	149	0	0	0	0	0	0	0	0	0	0	0	0	7	35	0	Cyanobacteria	Vampirivibrionia	Gastranaerophilales	unknown	unknown	uncultured_bacterium
OTU1032	0	0	0	0	0	0	0	0	0	0	0	0	0	0	0	0	0	0	0	0	0	0	0	0	0	0	146	0	0	0	Armatimonadota	Chthonomonadetes	Chthonomonadales	Chthonomonadaceae	Chthonomonas	uncultured_Armatimonadetes_bacterium
OTU1033	0	0	0	0	0	0	0	0	0	0	0	0	0	0	0	0	0	0	0	0	0	0	1	0	0	0	0	0	0	0	Proteobacteria	Alphaproteobacteria	Azospirillales	Azospirillaceae	Skermanella	Skermanella_xinjiangensis
OTU1034	0	0	0	0	0	0	0	0	0	0	0	0	0	0	0	0	0	0	0	0	0	0	0	0	0	0	0	0	0	0	Firmicutes	Clostridia	Oscillospirales	Ruminococcaceae	unknown	uncultured_bacterium
OTU1035	0	11	0	0	0	0	0	0	0	0	0	0	0	0	0	0	0	0	0	0	0	0	0	0	0	0	0	0	0	0	Firmicutes	Clostridia	Lachnospirales	Lachnospiraceae	unknown	unknown
OTU1036	0	0	0	0	0	0	0	0	0	49	0	0	0	0	0	0	0	0	0	0	0	0	0	0	0	0	0	0	0	0	Chloroflexi	Chloroflexia	Chloroflexales	Chloroflexaceae	unknown	unknown
OTU1037	0	1	0	0	0	47	0	79	0	0	0	0	0	0	0	0	0	0	0	0	0	0	0	0	0	0	0	0	0	0	Firmicutes	Bacilli	Bacillales	Bacillaceae	Bacillus	unknown
OTU1038	0	28	0	0	1	0	0	0	0	0	0	0	41	1	15	0	0	3	0	0	0	0	0	1	0	0	0	1	0	0	Firmicutes	Clostridia	Lachnospirales	Lachnospiraceae	Lachnospiraceae_NK4A136_group	uncultured_bacterium
OTU1039	0	0	0	0	0	0	0	0	0	0	0	0	0	0	1	0	0	0	0	0	0	0	0	0	0	0	0	0	0	0	Firmicutes	Clostridia	Monoglobales	Monoglobaceae	Monoglobus	uncultured_bacterium
OTU1040	0	38	0	0	0	0	0	0	0	0	0	0	0	0	0	0	0	0	0	0	0	0	0	0	0	0	0	0	0	0	Firmicutes	Clostridia	Oscillospirales	Oscillospiraceae	Colidextribacter	uncultured_bacterium
OTU1041	48	0	0	25	53	0	0	0	0	19	0	29	0	0	44	0	81	0	0	0	0	10	0	0	0	0	0	0	0	1	Bacteroidota	Bacteroidia	Bacteroidales	Muribaculaceae	unknown	uncultured_bacterium
OTU1042	0	0	0	0	0	0	0	0	0	0	0	0	0	0	4	0	0	0	0	0	0	0	0	0	0	0	0	0	0	0	Bacteroidota	Bacteroidia	Bacteroidales	Prevotellaceae	Prevotella	Prevotella_aurantiaca
OTU1043	0	0	0	0	0	0	0	0	33	0	0	0	0	0	0	0	0	0	0	0	0	0	0	0	0	0	0	0	0	0	Firmicutes	Clostridia	Oscillospirales	Ruminococcaceae	Ruminococcus	unknown
OTU1044	0	9	0	1	21	0	0	1	0	0	0	0	0	0	0	0	0	0	0	0	0	0	0	0	0	0	0	0	0	0	Chloroflexi	Anaerolineae	SBR1031	A4b	unknown	uncultured_bacterium
OTU1045	0	0	0	0	0	1	0	0	0	0	0	0	0	0	11	0	0	0	0	0	0	0	0	0	0	0	0	0	0	0	Firmicutes	Clostridia	Peptostreptococcales_Tissierellales	Anaerovoracaceae	Anaerovorax	uncultured_bacterium
OTU1046	20	0	0	0	0	0	0	0	0	0	0	0	0	0	0	0	0	0	0	0	0	0	0	0	0	0	0	0	0	0	Calditrichota	Calditrichia	Calditrichales	Calditrichaceae	unknown	uncultured_Sulfuricurvum_sp.
OTU1047	0	0	0	0	0	0	4	0	19	2	0	0	0	0	0	0	0	0	35	0	0	0	0	0	150	0	0	0	0	0	Firmicutes	Bacilli	Bacillales	Bacillaceae	Pseudogracilibacillus	uncultured_bacterium
OTU1048	54	0	9	13	1	15	14	0	0	32	4	0	0	0	311	0	1	33	0	17	0	12	0	0	0	0	0	25	29	0	Firmicutes	Clostridia	Lachnospirales	Lachnospiraceae	Lachnospira	uncultured_bacterium
OTU1049	0	0	0	1	32	0	0	0	0	36	0	0	0	0	0	0	0	0	0	0	0	0	0	54	0	0	0	0	0	0	Chloroflexi	SL56_marine_group	unknown	unknown	unknown	uncultured_bacterium
OTU1050	0	0	0	0	0	0	0	0	0	0	0	0	0	0	0	94	0	0	0	0	0	0	0	0	0	0	0	0	0	0	Bacteroidota	Bacteroidia	Sphingobacteriales	Lentimicrobiaceae	unknown	unknown
OTU1051	46	6	0	25	0	15	0	0	0	0	0	0	0	0	71	0	47	0	24	38	11	44	37	55	53	0	9	1	39	1	Proteobacteria	Gammaproteobacteria	Burkholderiales	Comamonadaceae	Tepidimonas	uncultured_bacterium
OTU1052	82	212	0	26	42	19	22	0	0	0	0	0	0	0	40	0	72	2	18	18	7	14	0	36	0	0	0	38	1	44	Proteobacteria	Gammaproteobacteria	Enterobacterales	Enterobacteriaceae	Klebsiella	Klebsiella_pneumoniae
OTU1053	0	0	0	31	0	0	0	0	0	0	0	0	0	0	0	0	0	0	0	0	0	0	0	0	0	0	0	0	0	0	Bdellovibrionota	Oligoflexia	Silvanigrellales	Silvanigrellaceae	unknown	uncultured_bacterium
OTU1054	0	0	0	0	0	0	0	0	0	0	0	0	0	0	0	58	0	0	0	0	0	0	0	0	0	0	0	0	0	0	Deinococcota	Deinococci	Deinococcales	Deinococcaceae	Deinococcus	unknown
OTU1055	0	0	0	0	0	0	0	6	0	0	0	0	0	0	0	0	0	0	0	0	0	0	0	0	0	0	0	0	0	0	Proteobacteria	Gammaproteobacteria	Burkholderiales	Chromobacteriaceae	Vogesella	unknown
OTU1056	0	0	0	0	0	0	0	0	0	0	0	0	0	0	5	0	0	0	0	0	0	0	0	0	0	0	0	0	0	0	Bacteroidota	Bacteroidia	Bacteroidales	Bacteroidaceae	Bacteroides	unknown
OTU1057	0	0	8	0	0	0	0	0	9	0	0	0	0	0	34	0	0	22	0	0	0	0	0	0	0	45	7	50	6	0	Actinobacteriota	Actinobacteria	Corynebacteriales	Corynebacteriaceae	Corynebacterium	Corynebacterium_tuberculostearicum
OTU1058	0	0	0	0	0	0	0	0	0	0	0	0	0	0	0	0	32	0	0	0	0	0	0	0	0	0	0	0	0	0	Firmicutes	Bacilli	Bacillales	Bacillaceae	unknown	unknown
OTU1059	0	0	0	0	0	0	0	0	0	0	0	0	0	0	1	0	0	0	0	0	0	0	0	0	0	0	0	0	0	0	Planctomycetota	BD7_11	unknown	unknown	unknown	uncultured_planctomycete
OTU1060	0	0	0	0	0	0	32	0	0	0	0	0	0	0	430	1	0	0	23	0	0	0	0	0	0	0	0	0	0	0	Proteobacteria	Alphaproteobacteria	Caulobacterales	Caulobacteraceae	Brevundimonas	Brevundimonas_diminuta
OTU1061	0	0	0	0	0	0	0	0	0	0	0	0	11	0	0	0	0	0	0	0	0	0	0	0	0	0	0	0	0	0	Acidobacteriota	Subgroup_25	unknown	unknown	unknown	uncultured_Acidobacteria_bacterium
OTU1062	114	74	228	194	200	68	137	52	46	307	1	0	56	81	476	6	23	44	155	491	126	201	942	397	0	227	2	192	179	251	Proteobacteria	Gammaproteobacteria	Pseudomonadales	Pseudomonadaceae	Pseudomonas	unknown
OTU1063	0	0	1	0	7	0	1	0	58	0	0	0	24	0	0	0	0	0	45	0	0	0	0	0	38	0	1	0	0	0	Firmicutes	Bacilli	Lactobacillales	Vagococcaceae	Vagococcus	uncultured_bacterium
OTU1064	0	0	0	0	0	6	0	0	0	0	0	0	0	0	0	0	0	0	0	0	0	0	0	0	0	2	0	0	0	0	Proteobacteria	Alphaproteobacteria	Rhizobiales	Rhizobiales_Incertae_Sedis	Bauldia	uncultured_bacterium
OTU1066	0	0	0	0	0	0	0	0	0	0	0	0	0	0	0	0	0	0	0	0	0	25	0	0	0	0	0	0	0	0	Patescibacteria	WWE3	unknown	unknown	unknown	unknown
OTU1067	1	0	0	0	0	0	45	0	62	0	0	0	0	0	0	0	0	0	1	0	0	35	0	0	0	0	0	0	0	0	Bdellovibrionota	Bdellovibrionia	Bdellovibrionales	Bdellovibrionaceae	OM27_clade	uncultured_bacterium
OTU1068	0	0	0	0	28	0	0	0	27	23	0	0	0	0	1	0	0	0	0	0	0	0	0	0	0	0	0	0	0	45	Proteobacteria	Gammaproteobacteria	Burkholderiales	Comamonadaceae	Hydrogenophaga	unknown
OTU1069	0	0	0	0	0	0	0	0	4	0	0	0	0	0	0	0	0	0	0	0	0	0	0	0	0	0	0	0	0	0	Actinobacteriota	Actinobacteria	Propionibacteriales	Nocardioidaceae	unknown	unknown
OTU1070	0	18	0	0	0	0	0	0	0	0	0	0	0	0	0	0	0	0	0	0	0	0	0	0	0	0	0	0	0	0	Firmicutes	Clostridia	Lachnospirales	Lachnospiraceae	unknown	uncultured_bacterium
OTU1071	8	0	30	0	15	0	0	0	0	0	0	0	0	0	0	0	3	0	0	0	0	0	0	0	50	49	0	23	1	0	Firmicutes	Clostridia	Oscillospirales	Oscillospiraceae	unknown	uncultured_bacterium
OTU1072	0	0	0	0	55	0	0	0	0	0	0	0	0	0	0	0	0	0	0	0	0	0	0	0	0	0	0	0	0	0	Firmicutes	Clostridia	Oscillospirales	Ruminococcaceae	Ruminococcus	Ruminococcus_flavefaciens
OTU1073	0	0	17	0	0	0	0	0	0	0	0	0	0	0	8	0	0	0	0	0	36	0	0	1	0	0	0	0	0	0	Proteobacteria	Gammaproteobacteria	Pseudomonadales	Moraxellaceae	Acinetobacter	unknown
OTU1074	0	0	0	0	0	0	0	0	0	0	0	0	0	0	13	0	0	0	0	0	0	0	0	0	0	0	0	0	0	0	Actinobacteriota	Actinobacteria	Frankiales	Frankiaceae	Jatrophihabitans	uncultured_bacterium
OTU1075	0	0	0	17	0	0	0	0	0	0	0	0	0	0	0	0	0	0	0	0	0	0	0	0	0	0	0	0	0	0	Bdellovibrionota	Oligoflexia	0319_6G20	unknown	unknown	unknown
OTU1076	0	7	0	0	0	0	0	0	0	0	0	0	0	0	0	0	0	0	0	0	0	0	0	0	0	0	0	0	0	0	Bacteroidota	Bacteroidia	Bacteroidales	Muribaculaceae	unknown	uncultured_bacterium
OTU1077	16	15	1	0	0	0	0	25	113	56	0	0	0	0	4	0	0	0	128	0	0	0	0	0	5	0	0	0	0	0	Firmicutes	Bacilli	Lactobacillales	Carnobacteriaceae	Atopostipes	uncultured_bacterium
OTU1078	0	91	0	0	0	0	0	0	0	0	0	0	0	0	0	0	0	0	0	0	0	0	0	0	0	0	0	0	0	0	Bacteroidota	Bacteroidia	Bacteroidales	Muribaculaceae	unknown	uncultured_bacterium
OTU1079	0	0	1	0	0	0	21	0	119	0	0	0	0	0	2	0	0	27	89	0	0	0	26	27	0	0	0	51	1	0	Firmicutes	Bacilli	Lactobacillales	Aerococcaceae	Aerococcus	Aerococcus_urinaeequi
OTU1080	0	0	0	0	0	0	0	0	0	1	0	0	0	0	0	0	0	0	0	0	0	0	0	0	17	0	0	0	0	0	Bacteroidota	Bacteroidia	Bacteroidales	Rikenellaceae	Rikenellaceae_RC9_gut_group	unknown
OTU1081	88	122	32	1	0	0	36	15	60	0	0	0	33	0	0	0	6	25	0	0	0	11	6	0	75	0	2	1	0	4	Firmicutes	Clostridia	Lachnospirales	Lachnospiraceae	Lachnospiraceae_NK4A136_group	Lachnospiraceae_bacterium_10-1
OTU1082	0	0	0	38	28	1	0	0	54	52	0	0	0	60	0	0	11	0	0	0	0	78	1	34	0	0	0	23	20	0	Firmicutes	Bacilli	Alicyclobacillales	Alicyclobacillaceae	Tumebacillus	uncultured_bacterium
OTU1083	0	57	0	0	0	0	0	0	0	0	0	0	0	0	0	0	0	0	0	0	0	0	0	0	0	0	0	0	0	0	Bacteroidota	Bacteroidia	Bacteroidales	Muribaculaceae	unknown	uncultured_bacterium
OTU1084	0	0	0	0	0	0	0	0	0	0	0	0	0	0	4	0	0	0	0	0	0	0	0	0	0	0	0	0	0	0	unknown	unknown	unknown	unknown	unknown	unknown
OTU1085	0	0	0	0	0	3	0	0	0	0	0	0	0	0	0	0	0	0	0	0	0	0	0	0	0	0	0	0	0	0	Verrucomicrobiota	Verrucomicrobiae	Pedosphaerales	Pedosphaeraceae	unknown	metagenome
OTU1086	0	0	0	0	0	0	0	0	0	0	0	0	0	0	1	0	0	0	0	0	0	0	0	0	0	0	0	0	0	0	Bacteroidota	Bacteroidia	Bacteroidales	Muribaculaceae	unknown	unknown
OTU1087	0	55	0	0	0	0	0	0	0	0	0	0	41	0	0	0	53	0	0	0	0	0	0	0	0	0	0	0	0	0	Firmicutes	Clostridia	Lachnospirales	Lachnospiraceae	unknown	unidentified
OTU1088	0	8	0	0	0	0	0	0	0	0	0	0	0	0	0	0	0	0	0	0	0	0	0	0	0	0	0	0	0	0	Firmicutes	Bacilli	RF39	unknown	unknown	gut_metagenome
OTU1089	0	29	34	201	173	7	0	20	135	137	0	1	0	110	0	0	58	75	0	0	0	247	39	93	0	1	74	60	1	1	Actinobacteriota	Actinobacteria	Frankiales	Sporichthyaceae	hgcI_clade	uncultured_bacterium
OTU1090	0	0	0	0	1	32	0	0	47	21	1	115	0	2	0	1	46	35	0	0	0	6	63	0	0	1	0	60	64	0	Firmicutes	Bacilli	Staphylococcales	Staphylococcaceae	Staphylococcus	Staphylococcus_sciuri
OTU1091	0	0	32	0	0	0	0	0	0	0	0	0	0	0	0	0	0	0	0	0	0	0	0	0	0	0	0	0	0	0	Proteobacteria	Alphaproteobacteria	Rhodobacterales	Rhodobacteraceae	unknown	unknown
OTU1092	0	0	0	0	0	0	0	0	0	0	0	0	0	0	5	0	0	0	0	25	0	0	20	0	0	0	0	0	0	0	Firmicutes	Bacilli	Bacillales	Bacillaceae	Bacillus	unknown
OTU1093	0	0	0	0	0	2	0	0	0	0	0	0	0	0	0	0	0	0	0	0	0	0	0	0	0	0	0	0	0	0	Proteobacteria	Gammaproteobacteria	Xanthomonadales	Xanthomonadaceae	Lysobacter	unknown
OTU1094	0	0	0	0	0	0	0	0	0	0	0	0	0	0	8	0	0	0	0	1	0	0	0	0	0	0	0	0	0	0	Firmicutes	Clostridia	Clostridia_UCG_014	unknown	unknown	gut_metagenome
OTU1095	0	0	0	0	0	0	0	0	0	0	0	0	0	0	0	0	0	0	0	0	0	0	0	0	0	0	58	0	1	0	Firmicutes	Clostridia	Clostridia_vadinBB60_group	unknown	unknown	uncultured_bacterium
OTU1096	0	4	0	0	0	0	0	0	0	0	0	0	0	0	0	0	0	0	0	0	0	0	0	0	0	0	0	0	0	0	Firmicutes	Clostridia	Lachnospirales	Defluviitaleaceae	Defluviitaleaceae_UCG_011	uncultured_organism
OTU1098	0	0	0	0	0	0	0	0	0	0	0	0	0	0	0	0	0	0	0	0	0	25	0	0	0	0	0	0	0	0	Proteobacteria	Gammaproteobacteria	Pseudomonadales	Spongiibacteraceae	BD1_7_clade	unknown
OTU1099	0	0	0	0	0	0	0	0	0	0	0	0	0	0	0	0	0	0	0	0	0	0	0	0	0	37	0	0	1	0	Acidobacteriota	Vicinamibacteria	Vicinamibacterales	Vicinamibacteraceae	unknown	uncultured_Acidobacteriaceae_bacterium
OTU1100	0	0	0	0	0	0	0	0	0	0	0	0	0	0	0	0	0	0	0	0	0	0	0	0	35	0	0	0	0	0	Gemmatimonadota	BD2_11_terrestrial_group	unknown	unknown	unknown	uncultured_forest_soil_bacterium
OTU1102	0	0	0	0	0	0	0	0	0	0	0	0	2	0	103	0	0	0	0	0	0	5	0	1	0	0	0	0	0	0	Firmicutes	Clostridia	Lachnospirales	Lachnospiraceae	Lachnospiraceae_NK4A136_group	uncultured_bacterium
OTU1103	0	0	0	0	0	0	0	0	0	0	0	0	0	0	0	0	0	46	0	0	0	0	0	0	0	0	0	0	0	0	Proteobacteria	Gammaproteobacteria	unknown	unknown	unknown	unknown
OTU1104	0	0	0	0	0	0	0	0	0	0	0	0	0	0	1	0	0	0	0	0	0	0	0	0	0	0	0	0	0	0	Proteobacteria	Gammaproteobacteria	Burkholderiales	Sutterellaceae	Sutterella	Sutterellaceae_bacterium_Marseille-P2968
OTU1105	0	0	0	34	0	42	0	0	0	0	0	0	0	0	0	45	0	0	0	0	0	0	0	0	0	0	0	0	0	0	Firmicutes	Clostridia	Peptostreptococcales_Tissierellales	Family_XI	Anaerococcus	uncultured_organism
OTU1106	0	11	0	0	16	1	0	0	0	0	0	82	0	0	0	0	0	0	10	0	0	0	0	0	0	26	0	0	0	0	Bacteroidota	Bacteroidia	Bacteroidales	Muribaculaceae	unknown	uncultured_bacterium
OTU1107	0	17	0	0	0	0	0	0	0	0	0	0	0	0	12	0	0	0	0	0	0	0	0	0	0	0	0	0	0	0	Firmicutes	Clostridia	Peptostreptococcales_Tissierellales	Anaerovoracaceae	Family_XIII_AD3011_group	uncultured_organism
OTU1108	0	0	0	0	0	0	0	0	0	0	0	0	0	0	0	0	0	0	0	0	0	0	0	0	0	0	0	0	0	0	Desulfobacterota	unknown	unknown	unknown	unknown	delta_proteobacterium_WX81
OTU1109	0	0	0	0	0	0	0	0	0	0	0	0	0	0	0	0	0	0	0	0	0	0	0	0	0	0	0	0	0	0	Firmicutes	Clostridia	Peptostreptococcales_Tissierellales	unknown	Gottschalkia	Gottschalkia_acidurici_9a
OTU1110	0	0	0	0	0	0	0	0	0	0	0	0	0	0	0	0	0	0	0	0	0	0	0	0	0	0	0	0	62	0	Bacteroidota	Bacteroidia	Sphingobacteriales	Sphingobacteriaceae	Pedobacter	unknown
OTU1111	0	16	0	0	0	0	0	0	0	0	0	0	18	1	0	0	56	0	45	98	0	70	47	0	0	0	0	0	0	0	Firmicutes	Clostridia	Lachnospirales	Lachnospiraceae	Roseburia	uncultured_bacterium
OTU1112	0	0	0	0	0	0	0	0	0	0	0	0	0	129	0	0	0	0	0	0	0	0	0	0	0	0	0	0	0	0	Actinobacteriota	Actinobacteria	Micrococcales	unknown	unknown	unknown
OTU1113	0	0	0	0	0	8	0	0	0	0	0	0	0	0	0	0	0	0	0	0	0	0	0	0	0	1	0	0	0	0	Proteobacteria	Alphaproteobacteria	Sphingomonadales	Sphingomonadaceae	Sphingoaurantiacus	unknown
OTU1114	0	0	0	0	0	0	0	0	0	0	0	0	0	0	4	0	0	0	0	0	0	0	0	0	0	0	0	0	0	0	Acidobacteriota	Vicinamibacteria	Vicinamibacterales	unknown	unknown	uncultured_bacterium
OTU1115	0	0	0	0	0	0	0	0	0	0	0	0	0	0	0	0	21	0	0	0	0	0	0	0	0	0	0	0	0	0	Bacteroidota	Bacteroidia	Bacteroidales	Prevotellaceae	unknown	unknown
OTU1116	0	0	0	0	0	11	0	0	58	0	0	0	0	0	0	0	17	0	0	0	0	0	0	0	0	6	0	6	0	0	Firmicutes	Clostridia	Lachnospirales	Lachnospiraceae	Lachnospiraceae_NK4A136_group	uncultured_bacterium
OTU1118	0	0	0	0	0	0	0	0	0	0	0	0	10	0	0	0	0	0	0	0	0	0	0	0	0	0	0	0	0	0	Acidobacteriota	Vicinamibacteria	Vicinamibacterales	unknown	unknown	uncultured_Holophaga_sp.
OTU1119	0	0	0	0	0	0	0	0	0	0	0	0	0	0	4	0	0	0	0	0	0	0	0	0	0	0	0	0	0	0	Bacteroidota	Bacteroidia	Sphingobacteriales	Sphingobacteriaceae	Mucilaginibacter	unknown
OTU1120	0	0	0	0	0	0	0	0	16	0	0	0	0	0	7	0	0	0	0	0	0	0	0	0	0	0	0	0	0	0	Proteobacteria	Alphaproteobacteria	Micropepsales	Micropepsaceae	unknown	metagenome
OTU1121	0	0	0	0	0	0	0	0	0	0	0	0	0	0	0	0	0	0	0	0	0	41	0	0	0	0	0	0	0	0	Bacteroidota	Bacteroidia	Cytophagales	Hymenobacteraceae	Hymenobacter	unknown
OTU1122	0	0	0	0	0	0	0	0	0	0	0	0	0	0	0	0	0	0	23	0	0	0	0	0	0	0	0	0	0	0	Firmicutes	Bacilli	Lactobacillales	Lactobacillaceae	Ligilactobacillus	Lactobacillus_salivarius
OTU1123	0	0	0	0	0	0	0	0	0	0	0	0	0	0	10	0	0	0	0	0	0	0	0	0	0	0	0	0	0	0	Proteobacteria	Alphaproteobacteria	Acetobacterales	Acetobacteraceae	Craurococcus_Caldovatus	uncultured_bacterium
OTU1124	0	0	0	0	0	0	0	0	0	0	0	0	9	0	0	0	0	0	0	0	0	0	0	0	0	0	0	0	0	0	Gemmatimonadota	S0134_terrestrial_group	unknown	unknown	unknown	uncultured_compost_bacterium
OTU1125	0	0	0	0	0	0	0	8	0	0	0	0	0	0	0	0	0	0	0	0	0	0	0	0	0	0	0	0	0	0	Actinobacteriota	Thermoleophilia	Gaiellales	unknown	unknown	uncultured_bacterium
OTU1126	0	0	0	0	0	0	18	0	0	0	0	0	0	0	0	0	0	0	0	0	0	0	0	0	0	0	0	0	0	0	Proteobacteria	Alphaproteobacteria	Rhodobacterales	Rhodobacteraceae	Rubellimicrobium	uncultured_bacterium
OTU1127	30	3000	1627	10	4	5010	5527	16751	27	2369	0	1	0	0	0	0	0	0	2	0	0	0	0	0	2	841	15	2433	15	13	Firmicutes	Bacilli	Lactobacillales	Lactobacillaceae	Schleiferilactobacillus	Lactobacillus_harbinensis
OTU1128	0	14	0	0	0	0	0	1	0	0	0	0	0	0	0	0	0	0	0	0	0	0	0	0	0	0	0	0	0	0	Firmicutes	Clostridia	Peptostreptococcales_Tissierellales	Family_XI	Tissierella	unknown
OTU1129	1	0	0	0	0	9	49	15	140	0	0	1	0	0	3	2	50	2	864	2	0	7	0	0	55	0	20	43	2	0	Firmicutes	Bacilli	Lactobacillales	Lactobacillaceae	Latilactobacillus	Lactobacillus_curvatus
OTU1130	0	0	0	0	0	0	0	0	0	0	0	0	0	0	0	0	0	0	0	0	0	0	0	0	0	0	0	0	0	0	Acidobacteriota	Acidobacteriae	Acidobacteriales	Acidobacteriaceae__Subgroup_1_	Occallatibacter	uncultured_Acidobacteria_bacterium
OTU1131	0	0	0	0	0	0	0	0	0	0	0	0	0	0	11	0	0	0	0	0	0	0	0	0	0	0	0	0	0	0	Firmicutes	Clostridia	Lachnospirales	Lachnospiraceae	Tyzzerella	unidentified
OTU1132	0	0	0	0	0	0	0	0	0	0	0	0	0	86	0	0	0	0	0	0	0	0	0	0	0	0	0	0	0	0	Proteobacteria	Gammaproteobacteria	Burkholderiales	Oxalobacteraceae	Massilia	uncultured_bacterium
OTU1133	0	1	0	0	0	0	0	0	0	0	0	0	0	0	0	0	0	0	0	0	0	0	0	0	0	0	0	0	0	0	Firmicutes	Clostridia	Christensenellales	Christensenellaceae	Christensenellaceae_R_7_group	unknown
OTU1134	0	0	0	0	0	0	0	0	0	0	0	0	0	0	5	0	0	0	0	0	0	0	0	0	0	0	0	0	0	0	Actinobacteriota	Actinobacteria	Frankiales	Acidothermaceae	Acidothermus	unknown
OTU1135	3	0	0	0	4	0	0	0	0	33	0	0	0	0	15	0	18	0	0	46	0	0	0	0	26	0	0	0	0	0	Firmicutes	Clostridia	Lachnospirales	Lachnospiraceae	unknown	unknown
OTU1136	0	0	0	0	0	0	0	0	0	0	0	0	0	0	10	0	0	0	0	0	0	0	0	0	0	0	0	0	0	0	Proteobacteria	Gammaproteobacteria	Xanthomonadales	Rhodanobacteraceae	Dyella	unknown
OTU1137	0	0	0	0	0	7	0	0	0	0	0	0	0	0	0	0	0	0	0	0	0	0	0	0	0	0	0	0	0	0	Gemmatimonadota	AKAU4049	unknown	unknown	unknown	uncultured_soil_bacterium
OTU1138	0	36	34	13	55	17	0	5	1	0	0	0	0	0	103	28	0	1	0	72	11	2	131	0	60	82	0	41	0	0	Proteobacteria	Gammaproteobacteria	Pseudomonadales	Pseudomonadaceae	Pseudomonas	Pseudomonas_fragi
OTU1139	35	71	139	370	115	16	137	28	168	114	0	0	22	363	11	140	57	80	44	57	51	414	203	2	1	0	1	68	57	1	Proteobacteria	Gammaproteobacteria	Burkholderiales	Burkholderiaceae	Polynucleobacter	unknown
OTU1140	183	53	69	32	2	41	73	0	48	0	66	57	49	94	0	1	244	44	33	70	84	37	20	52	117	21	0	64	2	79	Bacteroidota	Bacteroidia	Bacteroidales	Marinifilaceae	Odoribacter	uncultured_bacterium
OTU1141	0	0	0	12	69	0	0	0	0	0	2	139	26	0	227	0	35	0	0	0	1	0	0	1	40	0	9	26	0	0	Bacteroidota	Bacteroidia	Bacteroidales	Muribaculaceae	unknown	uncultured_Bacteroidales_bacterium
OTU1142	0	0	0	31	0	0	0	0	0	0	0	0	0	0	0	0	0	0	0	0	0	0	0	0	0	0	0	0	0	0	Proteobacteria	Gammaproteobacteria	Burkholderiales	Gallionellaceae	unknown	unknown
OTU1143	0	49	0	0	1	0	0	0	0	0	0	0	0	0	0	0	0	0	0	0	0	0	0	0	0	0	0	0	0	0	Firmicutes	Bacilli	Erysipelotrichales	Erysipelotrichaceae	unknown	uncultured_Allobaculum_sp.
OTU1144	0	0	0	0	6	0	0	0	0	0	0	0	0	0	0	0	0	0	0	0	0	0	0	0	0	0	0	0	0	0	Firmicutes	Bacilli	RF39	unknown	unknown	unknown
OTU1145	0	0	0	1	0	0	0	0	0	0	0	0	0	0	0	0	0	0	0	0	0	0	0	0	0	0	0	0	0	22	Chloroflexi	Chloroflexia	Thermomicrobiales	AKYG1722	unknown	unknown
OTU1146	0	0	17	0	0	1	5	0	57	0	0	0	0	0	0	0	0	2	117	0	47	0	0	0	84	62	0	0	1	0	Proteobacteria	Gammaproteobacteria	Burkholderiales	Alcaligenaceae	Oligella	Oligella_ureolytica
OTU1147	0	0	57	0	0	0	0	0	0	0	0	0	0	0	0	0	0	0	0	0	0	0	0	0	0	0	0	0	0	0	Planctomycetota	OM190	unknown	unknown	unknown	uncultured_planctomycete
OTU1148	0	0	0	0	0	0	0	0	0	0	0	0	0	0	0	0	0	0	0	0	0	0	0	0	0	0	0	0	0	0	Chloroflexi	unknown	unknown	unknown	unknown	unknown
OTU1149	0	0	0	0	39	0	0	0	0	0	0	0	0	0	0	0	0	0	0	0	0	0	0	0	0	0	0	0	0	0	unknown	unknown	unknown	unknown	unknown	unknown
OTU1150	0	0	0	0	0	0	0	0	0	0	0	0	0	0	0	0	0	0	0	0	0	38	0	0	0	0	0	0	0	0	unknown	unknown	unknown	unknown	unknown	unknown
OTU1152	0	7	0	0	0	0	0	0	0	0	0	0	0	0	0	0	0	0	0	0	0	0	0	0	0	0	0	0	0	0	Firmicutes	Clostridia	Monoglobales	Monoglobaceae	Monoglobus	uncultured_rumen_bacterium
OTU1153	0	0	1	0	0	0	0	0	33	0	0	0	0	0	10	0	0	0	0	0	0	0	0	0	0	0	0	0	0	0	Bacteroidota	Bacteroidia	Flavobacteriales	Weeksellaceae	Bergeyella	uncultured_bacterium
OTU1154	0	55	6	14	0	0	0	0	0	0	0	0	0	0	0	0	0	0	0	0	0	0	0	0	0	0	0	0	0	0	Proteobacteria	Gammaproteobacteria	Burkholderiales	Sutterellaceae	Parasutterella	Burkholderiales_bacterium_YL45
OTU1155	0	0	0	0	0	0	0	0	0	0	0	0	0	0	1	0	0	0	0	0	0	24	43	0	0	0	0	0	0	0	Proteobacteria	Gammaproteobacteria	Enterobacterales	Shewanellaceae	Shewanella	Shewanella_morhuae
OTU1156	0	0	0	0	0	0	0	0	0	0	0	0	0	0	0	0	0	0	0	0	0	35	0	0	0	0	0	0	0	0	Dependentiae	Babeliae	Babeliales	unknown	unknown	unknown
OTU1157	0	0	0	0	29	0	0	0	45	71	0	0	0	0	0	0	0	0	0	0	0	0	0	0	0	0	0	0	0	1	Dependentiae	Babeliae	Babeliales	unknown	unknown	unknown
OTU1158	0	0	0	19	0	0	0	0	0	0	0	0	0	0	0	0	0	0	0	0	0	0	0	0	0	0	0	0	0	0	Acidobacteriota	Vicinamibacteria	Vicinamibacterales	Vicinamibacteraceae	Luteitalea	uncultured_bacterium
OTU1159	0	0	9	0	0	0	6	0	0	2	0	0	0	0	0	0	15	0	12	0	0	0	0	0	41	0	0	0	0	0	Firmicutes	Clostridia	Clostridia_vadinBB60_group	unknown	unknown	unidentified
OTU1160	0	40	0	0	43	0	0	0	0	0	0	0	0	0	0	0	0	0	0	0	0	0	0	0	0	0	0	0	0	0	Proteobacteria	Gammaproteobacteria	Burkholderiales	Rhodocyclaceae	Zoogloea	uncultured_bacterium
OTU1161	0	0	0	0	0	0	0	0	0	0	0	0	0	0	0	0	0	0	1	0	0	0	0	0	0	0	0	0	0	0	Firmicutes	Bacilli	Bacillales	Bacillaceae	unknown	unknown
OTU1162	68	0	0	0	0	0	0	0	0	0	0	0	0	0	0	0	0	0	0	0	0	0	0	0	0	0	0	0	0	0	Proteobacteria	Gammaproteobacteria	Burkholderiales	Nitrosomonadaceae	IS_44	metagenome
OTU1163	0	0	0	0	0	0	0	0	0	0	0	0	0	0	0	0	59	0	0	0	0	0	0	0	0	0	0	0	0	0	Actinobacteriota	Acidimicrobiia	Microtrichales	Iamiaceae	Iamia	uncultured_bacterium
OTU1164	0	0	0	0	0	0	0	0	0	0	0	0	0	0	3	0	0	0	0	0	0	32	88	0	0	0	0	0	0	0	Proteobacteria	Gammaproteobacteria	Burkholderiales	Neisseriaceae	Neisseria	Neisseria_oralis
OTU1165	0	0	0	0	0	0	0	0	0	0	0	0	72	0	0	0	0	0	0	0	0	0	0	0	0	0	0	0	0	0	Proteobacteria	Gammaproteobacteria	CCD24	unknown	unknown	uncultured_bacterium
OTU1166	0	0	0	0	0	4	0	0	0	0	0	0	0	0	0	0	0	0	0	0	0	0	0	0	0	0	0	0	0	0	Proteobacteria	Gammaproteobacteria	unknown	unknown	unknown	unknown
OTU1167	0	65	0	0	0	0	0	0	0	0	0	0	0	0	0	0	0	0	0	0	0	21	0	0	0	0	0	0	0	0	Bacteroidota	Bacteroidia	Bacteroidales	Prevotellaceae	Prevotella_9	uncultured_bacterium
OTU1169	0	0	0	0	0	0	0	0	0	0	0	0	43	0	0	0	0	0	0	0	0	0	0	0	0	0	0	0	0	0	Firmicutes	Bacilli	Bacillales	unknown	unknown	unknown
OTU1170	0	0	0	0	0	0	0	0	0	0	0	1	0	0	0	0	0	0	7	0	0	0	0	0	0	0	0	0	0	0	Actinobacteriota	Actinobacteria	Corynebacteriales	Corynebacteriaceae	Corynebacterium	unknown
OTU1171	1	0	0	23	13	9	0	0	0	0	0	0	0	109	0	0	0	0	45	0	0	65	0	0	0	0	1	0	0	74	Actinobacteriota	Actinobacteria	unknown	unknown	unknown	unknown
OTU1172	0	0	0	0	0	0	0	0	0	0	0	0	0	0	0	0	0	0	0	0	0	0	0	0	34	0	0	0	0	0	Proteobacteria	Gammaproteobacteria	Pseudomonadales	Pseudomonadaceae	Pseudomonas	unknown
OTU1173	0	0	0	0	0	0	0	0	0	0	0	0	0	0	0	0	0	0	0	0	0	0	0	0	0	13	0	0	0	0	Proteobacteria	Alphaproteobacteria	Rhizobiales	Methyloligellaceae	Methyloceanibacter	uncultured_bacterium
OTU1174	0	0	0	0	0	0	0	0	0	0	0	0	39	0	0	0	0	0	0	0	0	0	0	0	0	0	0	0	0	0	Firmicutes	Symbiobacteriia	Symbiobacteriales	Symbiobacteraceae	unknown	uncultured_bacterium
OTU1175	0	0	0	0	0	0	1	0	0	50	0	0	0	0	0	0	16	0	0	0	0	0	0	0	0	0	0	0	0	0	Proteobacteria	Alphaproteobacteria	Rhodobacterales	Rhodobacteraceae	Rhodobacter	unknown
OTU1176	0	0	6	0	0	1	0	0	0	0	0	2	0	0	0	0	0	0	28	0	0	0	0	0	0	0	0	0	0	0	Bacteroidota	Bacteroidia	Bacteroidales	Muribaculaceae	unknown	uncultured_Barnesiella_sp.
OTU1177	0	0	0	0	0	0	0	0	0	0	0	0	0	0	0	0	0	0	0	0	0	0	0	0	0	0	0	0	0	0	Gemmatimonadota	Gemmatimonadetes	Gemmatimonadales	Gemmatimonadaceae	Gemmatimonas	uncultured_bacterium
OTU1178	0	0	1	0	0	0	0	0	3	0	0	0	0	0	0	0	0	0	0	0	0	0	0	0	0	1	0	0	2955	2	Cyanobacteria	Cyanobacteriia	Cyanobacteriales	Chroococcidiopsaceae	Aliterella	Aliterella_sp._FACHB-2293
OTU1179	0	0	0	0	0	0	0	0	0	0	0	0	0	0	0	0	0	0	0	48	0	0	0	0	0	0	0	0	0	0	Proteobacteria	Alphaproteobacteria	Dongiales	Dongiaceae	Dongia	unknown
OTU1180	8	79	0	28	11	2	0	0	0	0	0	19	0	0	23	0	1	0	0	0	0	0	25	63	0	0	0	0	14	0	Bacteroidota	Bacteroidia	Bacteroidales	Tannerellaceae	Parabacteroides	uncultured_organism
OTU1181	0	0	0	0	0	0	0	0	0	0	0	0	0	0	0	0	0	0	0	0	0	0	0	0	0	0	0	0	0	4	Firmicutes	Clostridia	Oscillospirales	Ruminococcaceae	unknown	unknown
OTU1182	0	0	0	0	0	0	0	0	0	0	0	0	0	0	9	0	0	0	0	0	0	0	0	0	0	0	0	0	0	0	Proteobacteria	Gammaproteobacteria	Xanthomonadales	Rhodanobacteraceae	unknown	unknown
OTU1183	0	0	0	0	0	0	0	0	0	0	0	0	0	0	0	0	0	0	0	0	0	0	0	0	0	0	0	0	0	0	Gemmatimonadota	S0134_terrestrial_group	unknown	unknown	unknown	unknown
OTU1184	77	0	0	0	0	0	0	0	0	0	0	0	0	0	0	0	0	0	0	0	0	0	0	0	0	0	0	0	0	0	Firmicutes	Clostridia	Lachnospirales	Lachnospiraceae	unknown	unknown
OTU1185	0	0	0	0	0	0	0	0	0	0	0	0	0	0	0	0	0	0	0	0	0	0	0	0	0	0	0	0	37	0	Bacteroidota	Bacteroidia	Cytophagales	Hymenobacteraceae	Hymenobacter	uncultured_bacterium
OTU1186	0	0	0	0	0	0	0	0	0	0	0	0	0	0	1	0	0	0	0	0	0	0	0	0	0	0	0	0	0	0	Methylomirabilota	Methylomirabilia	Rokubacteriales	WX65	unknown	uncultured_bacterium
OTU1187	0	0	0	0	0	0	0	0	0	0	0	0	0	0	0	0	0	0	14	0	0	0	0	0	18	0	0	0	0	0	Bacteroidota	Bacteroidia	Flavobacteriales	Flavobacteriaceae	Myroides	Myroides_sp.
OTU1188	0	0	0	0	0	0	0	0	0	0	0	0	0	0	0	0	0	0	0	12	0	19	0	0	0	0	0	42	0	48	Bacteroidota	Bacteroidia	Flavobacteriales	Weeksellaceae	unknown	unknown
OTU1189	0	0	0	0	0	0	0	0	0	0	0	0	0	0	17	0	0	0	0	0	0	0	0	0	0	0	0	0	0	0	Bacteroidota	Bacteroidia	Chitinophagales	Chitinophagaceae	Terrimonas	unknown
OTU1190	32	16	15	54	429	12	16	0	27	0	0	525	93	0	1	0	2	237	62	0	15	69	0	0	0	29	0	0	0	0	Bacteroidota	Bacteroidia	Bacteroidales	Muribaculaceae	unknown	uncultured_bacterium
OTU1191	0	1	15	0	0	0	0	0	0	0	0	0	0	0	67	0	1	0	0	0	0	0	0	0	0	0	0	0	0	0	Bacteroidota	Bacteroidia	Bacteroidales	Tannerellaceae	Parabacteroides	Parabacteroides_merdae
OTU1192	0	0	0	0	0	0	0	0	0	0	0	0	0	0	0	0	0	0	0	1	0	0	0	0	19	0	0	0	0	0	Firmicutes	Clostridia	Peptostreptococcales_Tissierellales	Family_XI	Tissierella	uncultured_bacterium
OTU1193	0	0	0	0	0	0	0	0	0	0	0	0	0	0	12	0	0	0	0	0	0	0	0	0	0	0	0	0	0	0	Bacteroidota	Bacteroidia	Bacteroidales	Prevotellaceae	Alloprevotella	unknown
OTU1194	0	0	0	0	0	0	0	0	0	0	0	0	0	0	8	0	0	0	0	0	0	0	0	0	0	0	0	0	0	0	Actinobacteriota	Coriobacteriia	Coriobacteriales	Atopobiaceae	Atopobium	uncultured_bacterium
OTU1195	0	20	0	0	0	0	0	0	0	0	0	0	0	0	0	0	0	0	0	0	0	0	0	0	0	0	0	23	0	0	Firmicutes	Bacilli	Erysipelotrichales	Erysipelotrichaceae	Allobaculum	unknown
OTU1196	0	14	0	0	0	0	0	0	0	0	0	0	0	0	0	0	0	0	0	0	0	0	0	0	0	0	0	0	0	0	Bacteroidota	Bacteroidia	Sphingobacteriales	Sphingobacteriaceae	Sphingobacterium	Sphingobacterium_mizutaii
OTU1198	0	0	0	0	0	0	0	0	0	5	0	0	0	0	8	0	0	0	6	28	0	0	0	0	0	0	0	0	0	0	Firmicutes	Bacilli	Lactobacillales	Lactobacillaceae	Pediococcus	Pediococcus_pentosaceus
OTU1200	147	20	299	38	131	16	165	64	204	111	1	167	3	164	1	0	355	121	464	362	71	295	105	19	172	233	1	409	20	75	Proteobacteria	Gammaproteobacteria	Pseudomonadales	Pseudomonadaceae	Pseudomonas	Pseudomonas_psychrotolerans
OTU1201	0	0	0	0	0	0	0	0	20	0	0	0	0	0	0	0	0	0	0	0	0	0	0	0	0	0	0	0	0	0	Patescibacteria	Saccharimonadia	Saccharimonadales	Saccharimonadaceae	unknown	unknown
OTU1202	0	0	0	0	0	0	0	0	0	0	0	0	0	0	2	0	0	0	0	0	0	0	0	0	0	0	0	0	0	0	Gemmatimonadota	Gemmatimonadetes	Gemmatimonadales	Gemmatimonadaceae	unknown	unknown
OTU1203	0	0	0	0	0	0	0	0	0	0	0	0	17	0	0	0	0	0	0	0	0	0	0	0	0	0	0	0	0	0	Myxococcota	Myxococcia	Myxococcales	Anaeromyxobacteraceae	Anaeromyxobacter	unknown
OTU1204	0	0	0	0	0	0	0	0	0	0	0	0	0	0	0	0	0	0	0	0	0	0	0	0	16	0	0	0	0	0	Chloroflexi	JG30_KF_CM66	unknown	unknown	unknown	uncultured_Chloroflexi_bacterium
OTU1205	0	0	0	0	0	0	0	6	0	0	0	0	0	0	0	0	0	0	0	0	0	0	0	0	0	0	0	0	0	0	Acidobacteriota	Acidobacteriae	Acidobacteriales	Acidobacteriaceae__Subgroup_1_	Acidipila_Silvibacterium	uncultured_bacterium
OTU1206	0	0	0	0	0	0	0	0	0	0	0	0	0	0	0	0	0	0	13	0	0	0	0	0	5	0	0	0	0	0	Firmicutes	Bacilli	Bacillales	Bacillaceae	unknown	unknown
OTU1207	0	45	0	0	0	0	0	1	0	0	0	0	0	0	0	0	0	0	0	0	0	0	0	0	0	0	0	0	0	0	Firmicutes	Clostridia	Peptostreptococcales_Tissierellales	Anaerovoracaceae	Eubacterium_nodatum_group	uncultured_bacterium
OTU1208	0	0	0	0	0	0	0	0	0	0	0	0	0	0	0	0	0	0	0	0	0	0	0	0	32	0	0	0	0	0	Firmicutes	Clostridia	Oscillospirales	Ruminococcaceae	Subdoligranulum	unknown
OTU1209	0	0	25	0	0	0	0	0	0	0	0	0	0	0	0	0	0	0	0	0	0	0	0	0	0	0	0	0	0	0	Bacteroidota	Rhodothermia	Balneolales	Balneolaceae	unknown	unknown
OTU1210	0	0	34	0	1	0	0	0	0	0	0	0	0	0	0	0	0	0	0	0	0	0	0	0	0	0	0	0	21	0	Cyanobacteria	Cyanobacteriia	Leptolyngbyales	Leptolyngbyaceae	Alkalinema_CENA528	Alkalinema_pantanalense_CENA528
OTU1211	1	0	53	46	0	18	12	0	0	63	0	0	0	0	4	1	0	46	14	13	39	104	421	1	1	50	0	71	63	0	Firmicutes	Bacilli	Bacillales	Bacillaceae	Bacillus	Bacillus_velezensis
OTU1212	0	0	0	0	0	0	0	0	0	0	0	0	0	0	10	0	0	0	0	0	0	0	0	0	0	0	0	0	0	0	Bacteroidota	Bacteroidia	Cytophagales	Hymenobacteraceae	Hymenobacter	unknown
OTU1213	0	0	0	0	0	0	0	0	0	55	0	0	0	0	0	0	0	0	0	0	0	0	0	0	0	0	0	0	0	0	Firmicutes	Bacilli	Alicyclobacillales	Alicyclobacillaceae	Tumebacillus	Tumebacillus_permanentifrigoris
OTU1214	0	0	0	0	0	0	0	0	0	0	0	0	16	0	0	0	0	0	0	0	0	0	0	0	0	0	0	0	0	0	Firmicutes	Symbiobacteriia	Symbiobacteriales	Symbiobacteraceae	unknown	uncultured_bacterium
OTU1215	0	0	0	0	0	0	0	0	0	0	0	0	0	0	0	0	0	0	0	0	0	0	0	0	0	39	0	0	0	0	Acidobacteriota	Vicinamibacteria	Vicinamibacterales	unknown	unknown	uncultured_Acidobacteria_bacterium
OTU1216	0	27	1	34	0	0	0	0	79	0	0	0	0	0	214	0	5	10	0	14	0	0	0	132	0	0	0	0	0	0	Firmicutes	Clostridia	Lachnospirales	Lachnospiraceae	unknown	unknown
OTU1217	0	0	0	0	0	1	0	0	0	0	0	0	0	0	0	0	0	0	0	0	0	0	0	0	0	0	0	0	0	0	Firmicutes	Bacilli	Erysipelotrichales	Erysipelotrichaceae	Breznakia	uncultured_bacterium
OTU1218	0	0	0	0	34	7	0	0	0	0	0	0	0	0	0	0	10	79	41	0	0	0	14	0	0	0	0	9	0	0	Firmicutes	Clostridia	Oscillospirales	Ruminococcaceae	Incertae_Sedis	uncultured_bacterium
OTU1219	0	0	0	0	43	5	0	1	0	0	0	0	0	0	37	2	0	0	0	0	49	1	125	0	16	0	0	49	20	36	Firmicutes	Bacilli	Erysipelotrichales	Erysipelotrichaceae	Turicibacter	unknown
OTU1220	0	0	0	0	0	0	0	0	0	0	0	0	0	0	6	0	0	0	0	0	0	0	0	0	0	0	0	0	0	0	Actinobacteriota	Actinobacteria	Pseudonocardiales	Pseudonocardiaceae	Amycolatopsis	uncultured_bacterium
OTU1221	0	0	0	0	0	0	5	0	0	0	0	0	0	0	0	0	0	0	0	0	0	0	0	0	0	0	0	0	0	0	Patescibacteria	unknown	unknown	unknown	unknown	unknown
OTU1222	0	0	0	0	0	0	0	0	0	0	0	0	0	0	0	0	0	0	0	0	0	0	0	0	0	0	0	18	0	0	Bacteroidota	Bacteroidia	Bacteroidales	Prevotellaceae	Prevotella	Prevotella_pallens
OTU1223	0	0	0	0	0	0	0	0	0	0	0	0	0	0	4	0	0	0	0	0	0	0	0	0	0	0	0	0	0	0	Proteobacteria	Alphaproteobacteria	Paracaedibacterales	Paracaedibacteraceae	unknown	uncultured_Alphaproteobacteria_bacterium
OTU1224	0	0	0	0	63	0	0	0	0	0	0	0	0	13	3	0	44	0	0	0	0	0	6	0	0	1	0	0	0	0	Bacteroidota	Bacteroidia	Bacteroidales	Muribaculaceae	unknown	uncultured_bacterium
OTU1225	0	0	0	0	0	0	0	1	0	0	0	0	0	0	0	0	0	0	0	0	0	1	0	0	0	1	0	26	0	0	SAR324_clade_Marine_group_B_	unknown	unknown	unknown	unknown	bacterium_enrichment_culture_clone_B30_2011_
OTU1226	0	0	25	0	0	0	0	0	0	0	1	0	0	52	0	0	16	0	0	2	0	0	0	0	0	0	0	19	0	0	Firmicutes	Clostridia	Lachnospirales	Lachnospiraceae	A2	uncultured_bacterium
OTU1227	0	0	0	17	0	0	0	0	0	0	0	0	0	0	0	0	0	0	0	0	0	0	0	0	0	0	0	0	0	0	Spirochaetota	Spirochaetia	Spirochaetales	Spirochaetaceae	unknown	uncultured_soil_bacterium
OTU1228	0	0	0	0	0	7	0	0	0	0	0	0	0	0	0	0	0	0	0	0	0	0	0	0	0	0	0	0	0	0	Firmicutes	Negativicutes	Veillonellales_Selenomonadales	Veillonellaceae	Dialister	Dialister_pneumosintes
OTU1229	0	0	1	0	0	0	0	0	37	0	0	0	0	0	0	0	0	0	0	0	0	0	0	0	0	0	0	0	0	0	Proteobacteria	Alphaproteobacteria	Rhodobacterales	Rhodobacteraceae	Rhodobacter	unknown
OTU1230	0	209	0	0	0	0	0	1	33	0	0	0	0	0	0	0	0	0	0	0	0	0	0	0	0	0	0	1	0	0	Bacteroidota	Bacteroidia	Bacteroidales	Muribaculaceae	unknown	uncultured_bacterium
OTU1231	0	0	0	0	0	0	0	0	0	0	0	0	0	0	3	0	0	0	0	0	0	0	0	0	0	0	0	0	0	0	Firmicutes	Clostridia	Oscillospirales	Oscillospiraceae	unknown	unknown
OTU1232	0	0	0	0	10	0	0	0	0	0	0	0	0	0	0	0	0	0	0	0	0	0	0	0	0	0	0	0	0	0	Actinobacteriota	Actinobacteria	Propionibacteriales	Propionibacteriaceae	Propionicicella	uncultured_bacterium
OTU1233	1	0	71	129	27	5	0	22	45	110	0	0	0	184	0	0	0	1	0	198	0	95	15	117	68	0	0	0	160	2	Proteobacteria	Alphaproteobacteria	Rhizobiales	Beijerinckiaceae	Methylobacterium_Methylorubrum	unknown
OTU1234	0	0	0	54	0	0	0	0	0	1	0	0	0	0	0	0	0	0	0	0	0	0	0	0	0	0	0	0	0	0	Firmicutes	Bacilli	Bacillales	Bacillaceae	Bacillus	unknown
OTU1235	0	0	0	0	0	0	0	0	0	0	0	0	0	0	5	0	0	0	0	0	0	0	0	0	0	0	0	0	0	0	Acidobacteriota	Acidobacteriae	Bryobacterales	Bryobacteraceae	Bryobacter	unknown
OTU1236	72	0	52	37	0	14	20	19	0	1	0	101	3	0	0	23	22	0	41	25	1	43	21	0	0	20	0	4	0	82	Proteobacteria	Gammaproteobacteria	Enterobacterales	Yersiniaceae	Serratia	unknown
OTU1237	0	15	0	0	0	0	0	0	0	0	0	0	0	0	0	0	0	0	0	0	0	0	0	0	0	0	0	0	0	0	Bacteroidota	Bacteroidia	Bacteroidales	Muribaculaceae	unknown	uncultured_bacterium
OTU1238	0	0	0	0	0	0	0	0	0	0	0	0	0	0	0	0	0	0	0	0	35	0	38	1	0	0	0	0	0	0	Firmicutes	Clostridia	Lachnospirales	unknown	unknown	uncultured_bacterium
OTU1239	0	0	0	0	0	0	0	0	0	0	0	0	0	0	5	0	0	0	0	0	0	0	0	0	0	0	0	0	0	0	Firmicutes	Clostridia	Oscillospirales	Ruminococcaceae	unknown	uncultured_bacterium
OTU1240	0	0	10	0	0	0	0	0	0	0	0	53	0	0	0	0	0	0	0	0	0	0	0	0	0	0	0	0	0	42	Bacteroidota	Bacteroidia	Bacteroidales	Muribaculaceae	unknown	unknown
OTU1241	0	0	0	0	0	2	0	0	0	0	0	0	0	0	0	0	0	0	0	0	0	0	0	0	0	0	0	0	0	0	Gemmatimonadota	Gemmatimonadetes	Gemmatimonadales	Gemmatimonadaceae	unknown	unknown
OTU1242	0	0	0	0	0	0	0	0	0	0	0	0	0	0	0	0	0	0	0	0	0	0	0	0	91	0	0	0	0	0	Chloroflexi	Dehalococcoidia	S085	unknown	unknown	unknown
OTU1243	0	0	0	0	4	0	0	0	0	0	0	0	0	0	2	0	0	0	0	0	0	0	0	0	0	0	0	0	49	0	Desulfobacterota	Desulfovibrionia	Desulfovibrionales	Desulfovibrionaceae	Desulfovibrio	unknown
OTU1244	0	0	0	0	0	0	0	0	0	0	0	0	0	0	0	0	0	0	0	42	0	0	0	0	0	0	0	0	0	0	Bacteroidota	Bacteroidia	Flavobacteriales	Crocinitomicaceae	Fluviicola	unknown
OTU1245	0	0	0	0	0	0	0	0	0	0	0	0	0	0	0	0	0	0	0	0	0	28	0	1	0	0	0	0	0	0	Chloroflexi	Anaerolineae	Caldilineales	Caldilineaceae	unknown	uncultured_bacterium
OTU1246	0	0	0	0	0	0	0	0	0	0	0	0	0	0	0	0	0	0	0	0	0	6	0	0	0	0	0	0	0	0	Planctomycetota	OM190	unknown	unknown	unknown	uncultured_bacterium
OTU1247	0	0	0	0	0	0	0	0	0	0	0	0	0	0	0	138	5	0	0	0	0	0	26	0	0	0	0	0	0	0	Firmicutes	Clostridia	Clostridia_vadinBB60_group	unknown	unknown	uncultured_bacterium
OTU1248	0	0	15	0	0	0	0	0	0	0	0	0	0	0	0	0	0	0	0	0	0	0	0	0	0	0	0	0	1	0	Chloroflexi	Chloroflexia	Chloroflexales	Chloroflexaceae	unknown	unknown
OTU1249	0	0	0	0	0	0	0	0	0	0	0	0	0	0	0	0	0	0	0	0	0	0	20	0	0	0	0	0	0	0	Proteobacteria	Gammaproteobacteria	Burkholderiales	SC_I_84	unknown	unknown
OTU1250	0	0	0	0	0	0	0	0	0	0	0	0	0	0	8	0	0	0	0	0	0	0	0	0	0	0	0	0	0	0	Gemmatimonadota	Longimicrobia	Longimicrobiales	Longimicrobiaceae	Longimicrobium	uncultured_bacterium
OTU1251	0	0	0	0	0	0	0	0	0	41	0	0	0	0	0	0	0	0	41	0	0	0	0	0	1	0	0	0	0	0	Proteobacteria	Gammaproteobacteria	Burkholderiales	Comamonadaceae	Limnohabitans	uncultured_beta_proteobacterium
OTU1253	26	0	0	27	0	0	0	0	0	0	0	0	0	0	0	72	0	1	0	0	0	0	0	0	0	0	0	0	0	0	Actinobacteriota	Actinobacteria	Propionibacteriales	Nocardioidaceae	Nocardioides	Nocardioides_sp.
OTU1254	0	0	0	0	0	0	0	0	0	0	0	0	0	0	0	0	0	0	0	0	0	0	0	25	0	0	0	0	0	0	Actinobacteriota	Rubrobacteria	Rubrobacterales	Rubrobacteriaceae	Rubrobacter	uncultured_actinobacterium
OTU1255	0	0	0	0	0	0	0	0	0	0	0	0	0	0	46	0	0	0	0	0	0	0	0	0	0	0	0	0	0	0	Firmicutes	Clostridia	Lachnospirales	Lachnospiraceae	unknown	unknown
OTU1256	0	0	0	5	0	0	0	0	0	0	0	0	1	91	0	0	0	0	0	0	0	28	0	0	0	0	0	0	0	0	Proteobacteria	Gammaproteobacteria	Gammaproteobacteria_Incertae_Sedis	unknown	Acidibacter	unknown
OTU1257	76	0	26	0	0	0	0	0	0	0	0	0	0	0	0	0	19	0	84	0	0	2	0	0	46	1	202	0	0	2	Proteobacteria	Gammaproteobacteria	Pseudomonadales	Pseudomonadaceae	Oblitimonas	Oblitimonas_alkaliphila
OTU1258	0	0	0	0	0	9	0	0	0	0	0	0	0	0	45	0	0	0	0	0	0	15	0	47	0	0	0	12	0	0	Actinobacteriota	Coriobacteriia	Coriobacteriales	Coriobacteriaceae	Collinsella	Collinsella_aerofaciens
OTU1259	0	0	0	0	0	0	0	0	0	0	0	0	0	0	3	0	0	0	0	0	0	0	0	0	0	0	0	0	0	0	Proteobacteria	Gammaproteobacteria	Burkholderiales	Methylophilaceae	Methylotenera	unknown
OTU1260	0	0	0	0	0	0	30	0	0	0	0	0	0	0	0	0	0	0	0	0	0	0	0	0	0	0	0	0	0	0	Proteobacteria	Gammaproteobacteria	Salinisphaerales	Solimonadaceae	unknown	unknown
OTU1261	1	8	97	0	0	1	8	0	0	0	0	0	0	1	35	0	46	0	5	0	0	0	0	0	0	1	0	0	18	37	Bacteroidota	Bacteroidia	Bacteroidales	Muribaculaceae	unknown	uncultured_bacterium
OTU1262	0	0	0	0	0	0	0	0	0	0	0	0	0	0	2	0	0	0	0	0	0	0	0	0	0	0	0	0	0	0	Acidobacteriota	Holophagae	Subgroup_7	unknown	unknown	unknown
OTU1263	0	0	0	14	0	0	0	0	0	0	0	0	0	0	0	0	0	0	0	0	0	0	0	0	0	0	0	0	0	0	Proteobacteria	Alphaproteobacteria	Paracaedibacterales	Paracaedibacteraceae	unknown	unknown
OTU1265	0	12	0	0	0	0	0	0	0	0	0	0	0	0	0	0	0	0	0	0	0	0	0	0	0	0	0	0	0	0	Firmicutes	Clostridia	Oscillospirales	Ruminococcaceae	unknown	uncultured_bacterium
OTU1266	0	0	33	25	21	0	6	0	0	0	0	0	0	0	0	0	0	0	0	0	0	0	0	0	62	0	0	17	0	0	Proteobacteria	Gammaproteobacteria	Burkholderiales	Oxalobacteraceae	Massilia	Massilia_timonae
OTU1267	0	0	0	0	0	0	0	0	0	0	0	0	0	0	3	0	0	0	0	0	0	0	0	0	0	0	0	0	0	0	Actinobacteriota	Actinobacteria	Propionibacteriales	Nocardioidaceae	Nocardioides	unknown
OTU1268	0	0	0	0	0	0	0	0	0	0	0	0	0	0	0	0	2	0	0	0	0	0	0	0	0	0	0	0	0	0	Proteobacteria	Alphaproteobacteria	Sphingomonadales	Sphingomonadaceae	Sphingomonas	unknown
OTU1269	0	0	0	0	0	0	0	0	0	0	0	0	0	0	0	0	0	0	0	0	0	47	0	0	0	0	0	0	0	0	Proteobacteria	Gammaproteobacteria	Burkholderiales	Aquaspirillaceae	Microvirgula	Microvirgula_aerodenitrificans
OTU1270	0	0	0	0	0	0	0	0	0	0	0	0	0	0	5	0	0	0	0	0	0	0	0	0	0	0	0	0	0	0	Bacteroidota	Bacteroidia	Bacteroidales	Prevotellaceae	Prevotella_7	Prevotellaceae_bacterium_DJF_CR25
OTU1271	0	0	0	0	0	0	0	0	0	0	0	0	8	0	5	0	0	0	0	0	0	0	0	0	0	0	0	0	0	0	Actinobacteriota	Acidimicrobiia	Actinomarinales	unknown	unknown	uncultured_bacterium
OTU1272	0	0	1	0	0	0	0	13	46	0	0	0	0	219	0	0	0	0	0	0	0	0	38	1	0	0	0	0	0	0	Actinobacteriota	Actinobacteria	Frankiales	Sporichthyaceae	hgcI_clade	Candidatus_Planktophila_lacus
OTU1273	0	0	0	0	0	0	0	0	0	0	0	0	0	0	9	0	0	0	0	0	0	0	0	0	0	0	0	0	0	0	WPS_2	unknown	unknown	unknown	unknown	uncultured_rumen_bacterium
OTU1274	3	15	198	114	129	74	0	49	1	205	2	0	4	118	1272	244	0	41	64	82	134	129	1094	46	11	0	16	69	202	1	Firmicutes	Negativicutes	Veillonellales_Selenomonadales	Selenomonadaceae	Megamonas	uncultured_organism
OTU1275	0	0	0	1	42	1	26	0	74	0	0	0	0	0	0	0	1	0	0	0	0	0	7	0	0	0	0	0	0	0	Firmicutes	Clostridia	Lachnospirales	Lachnospiraceae	unknown	unidentified
OTU1276	0	0	0	0	0	0	0	0	0	0	0	0	8	0	0	0	0	0	0	0	0	35	0	0	0	0	0	0	1	0	Proteobacteria	Gammaproteobacteria	Steroidobacterales	Steroidobacteraceae	Steroidobacter	uncultured_bacterium
OTU1277	0	0	0	0	0	0	0	0	0	0	0	0	0	0	0	0	0	0	0	0	0	0	0	0	0	0	0	0	0	3	Acidobacteriota	Vicinamibacteria	Vicinamibacterales	unknown	unknown	uncultured_Acidobacteria_bacterium
OTU1278	0	0	0	0	0	18	0	0	0	0	0	0	0	0	0	0	0	0	0	0	0	0	0	0	0	0	0	0	0	0	Proteobacteria	Alphaproteobacteria	unknown	unknown	unknown	unknown
OTU1279	0	98	0	0	0	0	0	1	0	0	0	0	0	0	0	0	0	0	0	0	0	0	0	0	0	0	0	0	0	0	Firmicutes	Bacilli	Erysipelotrichales	Erysipelotrichaceae	unknown	uncultured_bacterium
OTU1280	0	0	0	22	0	0	0	0	0	0	0	0	0	0	0	0	7	0	0	0	0	0	0	0	0	0	0	0	0	0	Bacteroidota	Bacteroidia	Sphingobacteriales	env.OPS_17	unknown	unknown
OTU1281	0	0	19	0	0	0	0	0	0	0	0	0	0	0	0	0	0	0	0	0	0	0	0	0	0	0	0	0	0	0	Actinobacteriota	Actinobacteria	Corynebacteriales	Nocardiaceae	Gordonia	Gordonia_sputi
OTU1282	0	0	0	0	0	0	0	0	0	0	0	0	0	0	0	0	0	90	0	0	0	0	0	0	0	0	0	0	0	0	Actinobacteriota	Actinobacteria	Micrococcales	Dermatophilaceae	Mobilicoccus	unknown
OTU1283	0	0	0	0	0	0	0	0	36	0	0	0	0	0	0	0	0	0	29	0	15	0	0	0	106	0	0	0	1	0	Proteobacteria	Gammaproteobacteria	Burkholderiales	Alcaligenaceae	Paenalcaligenes	uncultured_prokaryote
OTU1284	0	0	0	0	0	0	0	0	0	0	0	0	0	0	0	0	0	0	0	0	0	0	0	0	0	0	0	0	40	0	Patescibacteria	Saccharimonadia	Saccharimonadales	Saccharimonadaceae	TM7a	uncultured_bacterium
OTU1285	0	2	47	65	61	0	0	18	0	61	0	0	0	2	0	0	13	55	0	0	0	34	0	150	0	0	0	36	0	1	Bacteroidota	Bacteroidia	Sphingobacteriales	env.OPS_17	unknown	uncultured_bacterium
OTU1286	0	0	0	0	0	0	0	0	0	0	0	0	1	0	285	0	32	0	0	0	53	0	0	0	0	0	0	0	0	0	Firmicutes	Clostridia	Lachnospirales	Lachnospiraceae	Lachnospiraceae_NK4A136_group	uncultured_bacterium
OTU1287	0	0	0	0	0	0	0	0	0	0	0	0	0	0	0	0	2	0	0	0	0	0	0	0	0	0	0	0	0	0	Actinobacteriota	Actinobacteria	Actinomycetales	Actinomycetaceae	unknown	uncultured_Actinomycetaceae_bacterium
OTU1288	0	0	0	0	33	0	0	0	0	0	0	0	0	0	0	0	0	0	0	0	0	0	0	0	0	0	0	0	0	0	Planctomycetota	Phycisphaerae	Phycisphaerales	Phycisphaeraceae	SM1A02	unknown
OTU1289	0	0	0	0	0	0	0	0	0	0	0	0	0	0	2	0	0	0	0	0	0	0	0	0	0	0	0	0	0	0	Chloroflexi	Chloroflexia	Thermomicrobiales	Thermomicrobiaceae	Nitrolancea	uncultured_bacterium
OTU1290	0	0	0	0	0	0	0	0	0	0	0	0	0	0	0	0	0	0	0	0	0	0	0	0	0	0	0	12	0	0	Proteobacteria	Alphaproteobacteria	Sphingomonadales	Sphingomonadaceae	Altererythrobacter	unknown
OTU1291	0	14	0	0	0	2	0	0	0	0	0	0	0	0	53	0	0	48	32	0	0	0	0	0	0	0	0	0	0	0	Firmicutes	Clostridia	Lachnospirales	Lachnospiraceae	unknown	uncultured_bacterium
OTU1292	0	0	0	0	0	6	0	0	0	0	0	0	0	0	0	0	0	0	0	0	0	0	0	0	0	0	0	0	0	0	Proteobacteria	Alphaproteobacteria	unknown	unknown	unknown	unknown
OTU1293	0	0	0	0	0	0	0	0	0	0	0	0	150	0	0	0	0	0	0	0	0	0	0	0	0	0	0	0	0	0	Firmicutes	Symbiobacteriia	Symbiobacteriales	Symbiobacteraceae	Symbiobacterium	uncultured_compost_bacterium
OTU1294	0	0	0	0	27	6	31	0	57	0	0	47	0	8	0	0	4	0	192	0	8	0	0	0	70	0	0	0	0	40	Firmicutes	Bacilli	Lactobacillales	Enterococcaceae	Enterococcus	unknown
OTU1295	0	0	20	0	0	7	0	0	6	0	0	0	42	0	0	0	0	0	0	0	0	0	0	0	0	0	0	0	0	0	Bacteroidota	Bacteroidia	Bacteroidales	Dysgonomonadaceae	unknown	unknown
OTU1296	0	0	0	1	45	0	0	0	0	51	2	0	0	0	13	0	0	0	0	105	0	25	12	0	1	24	0	19	0	0	Proteobacteria	Alphaproteobacteria	Rhizobiales	Rhizobiaceae	Allorhizobium_Neorhizobium_Pararhizobium_Rhizobium	Agrobacterium_radiobacter
OTU1297	0	0	0	0	0	6	0	0	0	0	0	0	0	0	9	0	0	0	0	0	0	36	22	0	0	0	0	0	0	0	Proteobacteria	Gammaproteobacteria	Pseudomonadales	Halomonadaceae	Halomonas	unknown
OTU1298	0	0	0	0	0	0	0	0	0	0	0	0	0	1	0	0	23	0	0	0	0	0	0	0	0	0	0	0	0	0	Firmicutes	Clostridia	Peptostreptococcales_Tissierellales	Peptostreptococcaceae	Filifactor	Filifactor_alocis_ATCC_35896
OTU1299	0	0	0	0	0	0	0	0	0	0	0	0	0	0	0	0	0	0	0	0	0	0	0	0	0	0	0	39	0	0	Acidobacteriota	Blastocatellia	45985	unknown	unknown	uncultured_bacterium
OTU1300	0	0	40	34	17	31	0	0	0	0	1	1	1	0	182	70	0	2	0	0	0	0	51	0	0	1	3	0	0	31	Firmicutes	Clostridia	Lachnospirales	Lachnospiraceae	Ruminococcus_torques_group	unknown
OTU1301	0	24	49	13	38	0	25	0	55	0	0	0	0	0	596	0	0	0	9	11	25	0	60	3	0	0	0	110	12	0	Bacteroidota	Bacteroidia	Bacteroidales	Bacteroidaceae	Bacteroides	Bacteroides_ovatus
OTU1302	0	1	0	0	0	0	0	0	0	0	0	0	0	0	0	0	0	0	0	0	0	0	0	0	0	1	0	36	0	0	Bacteroidota	Bacteroidia	Bacteroidales	unknown	unknown	gut_metagenome
OTU1303	35	1	0	0	0	10	0	0	0	1	0	0	0	0	0	62	20	0	0	0	0	48	0	1	41	11	0	32	29	0	Firmicutes	Clostridia	Oscillospirales	Ruminococcaceae	unknown	uncultured_bacterium
OTU1304	0	12	0	0	0	764	0	1	1	3	0	0	0	0	0	0	25	0	74	0	24	0	0	0	78	4	0	0	0	0	Proteobacteria	Gammaproteobacteria	Enterobacterales	Morganellaceae	Proteus	Proteus_vulgaris
OTU1305	27	32	79	36	18	23	1	12	101	32	40	0	1	98	23	57	16	69	51	78	37	2	64	77	27	85	190	60	15	69	Proteobacteria	Alphaproteobacteria	Rhizobiales	Xanthobacteraceae	Bradyrhizobium	unknown
OTU1306	0	0	0	0	0	0	0	0	0	0	0	0	0	0	0	176	0	0	0	0	0	0	0	0	0	0	0	0	0	0	Proteobacteria	Alphaproteobacteria	Sphingomonadales	Sphingomonadaceae	Sphingomonas	Sphingomonas_sp._enrichment_culture_clone_01SU4-P
OTU1307	0	0	0	0	0	2	0	0	0	0	0	0	0	0	0	0	0	0	0	0	0	0	0	0	0	0	0	0	0	0	Actinobacteriota	Actinobacteria	Propionibacteriales	Propionibacteriaceae	unknown	unknown
OTU1308	0	0	0	33	0	0	0	0	0	0	0	0	0	0	0	0	0	0	0	0	0	0	0	0	0	0	0	0	0	0	Spirochaetota	Leptospirae	Leptospirales	Leptospiraceae	Leptospira	metagenome
OTU1309	0	0	0	0	0	0	0	7	0	0	0	0	0	0	0	0	0	0	0	0	0	0	0	0	0	0	0	0	0	0	Firmicutes	Bacilli	Bacillales	Bacillaceae	Paucisalibacillus	Paucisalibacillus_globulus
OTU1310	181	15	59	23	0	0	23	41	68	17	130	27	59	106	11	294	7	0	124	127	73	72	19	94	34	98	0	38	40	60	Proteobacteria	Gammaproteobacteria	Pseudomonadales	Pseudomonadaceae	Azotobacter	Azotobacter_chroococcum
OTU1311	0	12	0	0	0	0	0	0	0	0	0	0	0	0	0	0	0	0	0	0	0	0	0	0	0	0	0	0	0	0	Proteobacteria	Gammaproteobacteria	Xanthomonadales	Xanthomonadaceae	Arenimonas	unknown
OTU1312	0	0	0	0	0	3	0	0	0	0	0	0	0	0	0	0	0	0	0	0	0	0	0	0	0	0	0	0	0	0	Proteobacteria	Alphaproteobacteria	Rhizobiales	Hyphomicrobiaceae	unknown	uncultured_bacterium
OTU1313	0	0	0	0	0	0	0	0	0	0	0	0	0	0	7	0	0	0	0	0	0	0	0	0	0	0	0	0	0	0	Verrucomicrobiota	Verrucomicrobiae	Verrucomicrobiales	Verrucomicrobiaceae	unknown	uncultured_Verrucomicrobia_bacterium
OTU1315	0	0	0	0	0	0	0	0	0	0	0	0	39	0	0	1	0	0	0	0	0	0	0	0	0	0	0	0	0	0	Proteobacteria	Alphaproteobacteria	unknown	unknown	unknown	unknown
OTU1316	0	0	0	0	0	0	0	0	0	0	0	0	0	0	0	0	0	0	30	0	0	46	25	1	0	0	0	0	13	0	Bdellovibrionota	Oligoflexia	0319_6G20	unknown	unknown	unknown
OTU1317	0	53	0	0	0	0	0	0	0	0	0	0	0	0	19	0	0	0	0	0	0	0	0	0	0	0	0	0	0	0	Firmicutes	Clostridia	Christensenellales	Christensenellaceae	Christensenellaceae_R_7_group	uncultured_prokaryote
OTU1318	0	0	38	0	29	0	0	0	0	0	0	0	0	0	0	0	0	0	0	0	0	0	0	0	0	0	0	0	0	0	Firmicutes	Bacilli	RF39	unknown	unknown	uncultured_bacterium
OTU1319	0	0	1	0	0	0	0	0	78	28	0	118	0	0	0	0	29	0	180	0	0	0	0	0	87	0	0	0	1	1	Proteobacteria	Gammaproteobacteria	Pseudomonadales	Moraxellaceae	Acinetobacter	unknown
OTU1320	1	0	48	2	91	0	110	0	0	38	0	80	7	48	0	0	293	0	90	85	0	0	17	38	20	19	0	0	33	100	Bacteroidota	Bacteroidia	Bacteroidales	Bacteroidaceae	Bacteroides	unknown
OTU1322	1	0	21	131	26	0	30	9	0	58	0	0	0	41	0	0	0	67	0	1	0	86	28	0	84	0	0	0	0	0	Bdellovibrionota	Oligoflexia	0319_6G20	unknown	unknown	unknown
OTU1323	0	0	0	0	0	0	0	0	0	0	0	0	0	0	0	0	11	0	0	0	0	0	0	0	0	0	0	0	0	0	Proteobacteria	Gammaproteobacteria	Pseudomonadales	Moraxellaceae	Perlucidibaca	Perlucidibaca_piscinae
OTU1324	73	18	1	6	106	0	13	0	110	36	0	43	1	3	0	0	49	3	614	117	50	4	0	0	487	0	42	1	26	49	Proteobacteria	Gammaproteobacteria	Enterobacterales	Aeromonadaceae	Oceanisphaera	unknown
OTU1325	0	0	0	0	0	0	11	0	0	0	0	0	0	0	0	0	0	0	0	0	0	0	0	0	0	0	0	0	0	0	Myxococcota	Polyangia	Polyangiales	Polyangiaceae	Pajaroellobacter	unknown
OTU1326	0	41	0	1	0	0	0	2	0	0	0	0	0	0	3	0	0	0	0	0	0	0	0	0	0	0	0	0	0	0	Firmicutes	Bacilli	Erysipelotrichales	Erysipelatoclostridiaceae	Candidatus_Stoquefichus	uncultured_bacterium
OTU1327	0	26	0	0	21	0	0	0	0	0	0	0	0	0	0	0	0	0	0	0	0	0	0	0	0	0	0	0	0	0	Firmicutes	Bacilli	Erysipelotrichales	Erysipelotrichaceae	Faecalitalea	uncultured_bacterium
OTU1329	0	0	0	0	0	0	0	0	0	0	0	0	38	0	0	0	0	0	0	0	0	0	0	0	0	0	0	0	0	0	Actinobacteriota	Acidimicrobiia	Actinomarinales	unknown	unknown	unknown
OTU1330	0	0	0	0	0	0	0	0	0	0	0	0	0	0	0	0	0	0	18	0	0	0	0	0	0	0	0	0	0	0	Firmicutes	Bacilli	Bacillales	unknown	unknown	unknown
OTU1331	0	4	79	46	0	17	82	9	131	2	0	0	0	56	459	1	363	0	101	0	2	47	54	100	68	0	0	27	26	42	Bacteroidota	Bacteroidia	Bacteroidales	Rikenellaceae	Alistipes	uncultured_bacterium
OTU1332	0	0	0	0	0	0	0	0	0	0	0	0	0	0	0	0	0	0	0	0	0	0	0	0	0	1	0	31	0	0	Actinobacteriota	Acidimicrobiia	Microtrichales	Ilumatobacteraceae	CL500_29_marine_group	uncultured_Acidimicrobiaceae_bacterium
OTU1333	0	0	37	0	0	0	0	0	1	0	0	0	0	0	0	0	9	0	0	50	0	0	0	0	0	0	0	0	0	0	Firmicutes	Clostridia	Lachnospirales	Lachnospiraceae	Lachnospiraceae_NK4A136_group	uncultured_bacterium
OTU1334	0	0	0	0	0	0	0	0	0	0	0	0	0	0	0	0	0	0	0	0	0	50	0	0	0	0	0	0	0	0	Firmicutes	Negativicutes	Veillonellales_Selenomonadales	Veillonellaceae	Dialister	Dialister_propionicifaciens
OTU1335	0	0	0	0	0	0	0	0	37	0	0	0	0	0	0	0	0	0	0	0	0	0	0	0	0	0	0	0	1	0	Proteobacteria	Alphaproteobacteria	Micavibrionales	unknown	unknown	metagenome
OTU1336	0	1	0	0	0	2	0	0	0	0	0	0	0	0	0	0	0	0	0	0	0	0	0	0	0	2	0	2	0	0	Firmicutes	Bacilli	Lactobacillales	Lactobacillaceae	Schleiferilactobacillus	Lactobacillus_harbinensis
OTU1337	0	0	0	0	28	0	0	0	11	0	0	0	0	0	0	0	0	1	183	53	0	48	1	0	0	0	0	0	0	0	Bacteroidota	Bacteroidia	Flavobacteriales	Flavobacteriaceae	Myroides	uncultured_bacterium
OTU1338	0	0	0	0	0	0	0	0	0	0	0	0	0	0	0	0	0	0	0	0	0	0	0	0	0	28	0	0	0	0	Firmicutes	Clostridia	Oscillospirales	Ruminococcaceae	unknown	unknown
OTU1339	0	16	0	0	0	0	0	25	0	0	0	0	0	0	1	0	15	0	0	0	0	0	0	0	0	0	0	0	0	0	Bacteroidota	Bacteroidia	Bacteroidales	Muribaculaceae	unknown	uncultured_bacterium
OTU1340	0	11	37	58	34	11	0	0	40	0	0	0	0	0	0	0	6	0	0	0	0	0	0	0	0	0	0	0	0	2	Deinococcota	Deinococci	Deinococcales	Deinococcaceae	Deinococcus	Deinococcus_actinosclerus
OTU1341	0	0	0	0	0	8	0	0	0	0	0	0	0	0	0	0	1	0	0	0	0	0	0	0	0	0	0	18	0	0	Firmicutes	Bacilli	Acholeplasmatales	Acholeplasmataceae	Anaeroplasma	uncultured_bacterium
OTU1342	0	0	0	0	62	0	0	0	0	0	0	0	0	0	0	0	0	0	0	0	0	0	0	0	0	0	0	0	0	0	Patescibacteria	ABY1	Candidatus_Magasanikbacteria	unknown	unknown	Candidatus_Magasanikbacteria_bacterium_RIFOXYD1_FULL_40_23
OTU1343	0	1	0	1	0	0	1	0	47	7	0	0	31	0	0	0	0	3	405	0	10	1	0	0	82	0	0	0	1	28	Proteobacteria	Gammaproteobacteria	Burkholderiales	Alcaligenaceae	Paenalcaligenes	unknown
OTU1344	0	0	0	0	0	0	0	0	0	0	0	0	0	0	12	0	0	0	1	0	0	0	0	0	0	0	0	0	0	0	Proteobacteria	Alphaproteobacteria	Rhodobacterales	Rhodobacteraceae	Marivita	uncultured_bacterium
OTU1345	0	0	0	0	0	0	0	41	30	0	6	0	0	2	429	0	14	30	0	0	0	0	0	3	0	0	0	24	0	0	Proteobacteria	Gammaproteobacteria	Enterobacterales	Yersiniaceae	Serratia	Serratia_symbiotica
OTU1346	0	542	1	0	0	0	1	1	0	0	0	0	0	0	0	0	0	0	0	0	0	0	0	0	0	0	0	0	0	0	Bacteroidota	Bacteroidia	Bacteroidales	Prevotellaceae	Prevotella_9	uncultured_bacterium
OTU1347	85	0	2	0	0	0	0	0	0	0	0	0	0	0	0	0	0	0	0	0	0	0	0	0	0	0	0	0	0	0	Firmicutes	Bacilli	Lactobacillales	Lactobacillaceae	Leuconostoc	Leuconostoc_carnosum_JB16
OTU1348	0	10	0	0	0	0	0	0	0	0	0	0	0	0	0	0	0	0	0	0	0	0	0	0	0	0	0	0	0	0	Firmicutes	Clostridia	Clostridia_UCG_014	unknown	unknown	uncultured_bacterium
OTU1350	0	0	0	0	0	0	0	0	0	0	0	0	0	0	6	0	0	0	0	0	0	0	0	0	0	0	0	0	0	0	Actinobacteriota	Actinobacteria	Streptomycetales	Streptomycetaceae	Streptomyces	Streptomyces_sp._28a-34-4
OTU1351	0	0	0	0	0	0	0	0	0	0	0	0	0	0	0	0	0	0	0	0	0	0	0	0	0	0	0	0	46	0	Verrucomicrobiota	Verrucomicrobiae	Pedosphaerales	Pedosphaeraceae	unknown	unknown
OTU1352	0	0	0	0	0	0	0	0	0	0	0	0	0	0	0	0	0	0	36	0	0	0	0	0	0	0	0	0	17	0	Patescibacteria	Parcubacteria	Candidatus_Moranbacteria	unknown	unknown	unknown
OTU1353	0	14	0	0	0	0	0	1	0	0	0	0	0	0	0	0	0	0	0	0	0	0	0	0	0	0	0	0	0	0	Firmicutes	Clostridia	Oscillospirales	Oscillospiraceae	unknown	unknown
OTU1354	0	0	0	0	0	0	0	0	0	0	0	0	17	0	0	0	0	0	0	0	0	0	0	0	0	0	0	0	0	0	Myxococcota	Polyangia	Haliangiales	Haliangiaceae	Haliangium	unknown
OTU1355	0	0	0	0	0	0	0	0	0	0	0	0	0	0	0	0	0	0	0	0	0	0	0	0	0	0	0	0	0	0	Patescibacteria	Parcubacteria	Candidatus_Kaiserbacteria	unknown	unknown	uncultured_bacterium
OTU1356	0	0	0	0	0	0	0	0	0	0	0	0	0	0	0	0	0	0	0	0	2	0	0	0	0	0	0	0	0	0	Gemmatimonadota	Gemmatimonadetes	Gemmatimonadales	Gemmatimonadaceae	unknown	unknown
OTU1357	0	0	0	0	0	0	0	0	0	0	0	0	0	0	7	0	0	0	0	0	0	0	0	0	0	0	0	0	0	0	Actinobacteriota	Acidimicrobiia	IMCC26256	unknown	unknown	unknown
OTU1358	15	0	0	0	0	0	0	4	3	0	0	0	0	0	7	0	0	0	0	0	0	0	0	0	0	0	0	0	0	0	Proteobacteria	Gammaproteobacteria	Burkholderiales	Neisseriaceae	Neisseria	Neisseria_elongata
OTU1360	0	0	0	0	0	0	0	0	0	0	0	0	0	0	0	0	0	0	0	0	0	0	0	0	0	0	0	0	0	0	Firmicutes	Clostridia	Lachnospirales	Lachnospiraceae	unknown	unknown
OTU1361	0	0	0	37	0	0	0	0	0	0	0	0	0	0	0	0	0	0	0	0	0	0	0	0	0	0	0	0	0	0	Chloroflexi	Dehalococcoidia	Napoli_4B_65	unknown	unknown	uncultured_bacterium
OTU1362	0	0	0	0	35	1	31	0	0	0	0	0	11	0	0	0	5	0	0	0	1	0	0	43	0	0	0	0	0	0	Firmicutes	Clostridia	Lachnospirales	Lachnospiraceae	Lachnospiraceae_UCG_001	unidentified
OTU1363	0	0	0	0	0	0	0	0	0	0	0	0	0	0	4	0	0	0	0	0	0	0	0	0	0	0	0	0	0	0	Bacteroidota	Bacteroidia	Bacteroidales	Bacteroidales_RF16_group	unknown	uncultured_bacterium
OTU1364	0	8	0	0	0	0	0	0	0	0	0	0	0	0	0	0	0	0	0	0	0	0	0	0	0	0	0	0	0	0	Actinobacteriota	Actinobacteria	Frankiales	unknown	unknown	unknown
OTU1365	0	0	0	0	0	0	0	0	0	0	0	0	0	0	1	0	0	0	0	0	0	0	0	0	0	0	0	0	0	0	Patescibacteria	Saccharimonadia	Saccharimonadales	LWQ8	unknown	uncultured_bacterium
OTU1366	0	0	0	0	0	0	0	0	0	0	0	0	0	0	10	0	62	0	0	0	0	0	0	0	0	0	0	8	7	2	Bacteroidota	Bacteroidia	Bacteroidales	Muribaculaceae	unknown	uncultured_bacterium
OTU1367	6	0	0	0	0	5	10	9	19	0	45	4	1	0	0	75	0	4	3	0	0	15	0	0	0	55	35	0	0	5	Proteobacteria	Gammaproteobacteria	Burkholderiales	Burkholderiaceae	Ralstonia	Ralstonia_mannitolilytica
OTU1368	0	0	0	0	0	0	0	0	0	0	0	0	0	0	10	0	0	0	0	0	0	0	0	0	0	0	0	0	0	0	Chloroflexi	Ktedonobacteria	Ktedonobacterales	JG30_KF_AS9	unknown	uncultured_bacterium
OTU1369	0	0	0	0	45	0	0	0	0	0	0	0	0	0	0	0	0	0	0	0	0	0	0	0	0	0	0	0	0	0	Bacteroidota	Bacteroidia	Flavobacteriales	Flavobacteriaceae	Flavobacterium	uncultured_bacterium
OTU1370	0	0	0	0	16	0	0	0	0	0	0	0	0	0	0	0	0	0	0	0	0	0	0	0	0	0	0	0	0	0	Firmicutes	Clostridia	Lachnospirales	Lachnospiraceae	Lachnospiraceae_NK4A136_group	unknown
OTU1371	0	0	0	0	0	0	0	0	0	0	0	0	0	0	3	0	0	0	0	0	0	0	0	0	0	0	0	0	0	0	Myxococcota	Polyangia	Polyangiales	Sandaracinaceae	unknown	uncultured_soil_bacterium
OTU1372	0	0	0	35	0	0	0	0	0	0	0	0	0	0	0	0	0	0	0	0	0	0	0	0	0	0	0	0	0	0	Chloroflexi	Anaerolineae	SBR1031	A4b	unknown	unknown
OTU1373	0	0	0	0	0	2	0	0	0	0	0	0	0	0	0	0	0	0	0	0	0	0	0	0	0	0	0	0	0	0	Verrucomicrobiota	Verrucomicrobiae	Opitutales	Opitutaceae	Lacunisphaera	metagenome
OTU1374	0	0	0	18	0	0	0	0	0	0	0	0	0	0	0	0	0	0	0	0	0	0	0	0	0	0	0	0	0	0	Patescibacteria	Parcubacteria	Candidatus_Kaiserbacteria	unknown	unknown	unknown
OTU1375	0	0	0	0	0	0	0	0	0	0	0	0	0	0	0	0	0	0	47	0	0	0	0	0	2	0	0	0	0	0	Firmicutes	Clostridia	Peptostreptococcales_Tissierellales	Family_XI	W5053	uncultured_bacterium
OTU1376	0	7	0	0	0	0	0	0	0	0	0	0	0	0	0	0	0	0	0	0	0	0	0	0	0	0	0	0	0	0	Proteobacteria	Alphaproteobacteria	Rhodospirillales	unknown	unknown	unknown
OTU1377	0	0	22	0	0	0	0	0	0	0	0	0	0	0	0	0	0	0	0	0	0	0	0	0	0	0	0	0	0	0	Chloroflexi	Dehalococcoidia	unknown	unknown	unknown	unknown
OTU1379	0	0	0	0	0	0	0	0	0	0	0	0	0	0	0	0	0	0	0	0	0	0	0	0	0	0	0	0	0	0	Chloroflexi	Ktedonobacteria	Ktedonobacterales	JG30_KF_AS9	unknown	uncultured_bacterium
OTU1380	0	23	0	0	0	0	8	0	0	0	0	0	0	0	0	0	34	0	118	0	0	2	0	0	22	0	0	0	0	0	Bacteroidota	Bacteroidia	Bacteroidales	Bacteroidaceae	Bacteroides	Bacteroides_propionicifaciens
OTU1381	0	0	0	0	0	0	0	0	60	0	0	0	0	0	0	0	0	0	0	0	0	0	0	0	0	0	0	0	0	0	Firmicutes	Clostridia	Clostridia_UCG_014	unknown	unknown	unknown
OTU1382	0	0	0	2	0	0	0	0	0	0	0	0	0	0	0	0	0	0	0	0	0	0	0	0	0	0	0	0	0	0	Myxococcota	Polyangia	Haliangiales	Haliangiaceae	Haliangium	unknown
OTU1383	0	0	0	10	0	0	0	0	0	0	0	0	0	0	0	0	0	0	0	0	0	0	0	0	0	0	0	0	0	0	Firmicutes	Clostridia	Oscillospirales	Ruminococcaceae	Harryflintia	uncultured_bacterium
OTU1384	0	0	0	0	0	0	0	0	0	0	0	0	0	0	0	0	0	0	0	0	0	16	0	0	0	0	0	0	0	0	Proteobacteria	Alphaproteobacteria	unknown	unknown	unknown	unknown
OTU1385	3	0	0	0	0	0	16	0	0	0	0	0	0	0	0	0	0	0	0	0	0	0	0	0	0	0	60	0	0	0	Actinobacteriota	Actinobacteria	Actinomycetales	Actinomycetaceae	Actinomyces	Actinomyces_naeslundii
OTU1386	0	0	63	0	34	18	0	0	91	15	0	0	0	0	54	0	44	0	0	0	0	0	9	0	0	0	0	0	0	0	Desulfobacterota	Desulfovibrionia	Desulfovibrionales	Desulfovibrionaceae	Bilophila	uncultured_bacterium
OTU1387	0	4	0	0	0	0	0	0	0	0	0	0	0	0	0	0	0	0	0	0	0	0	0	0	0	0	0	0	0	0	Bacteroidota	Bacteroidia	Bacteroidales	Muribaculaceae	unknown	uncultured_bacterium
OTU1388	0	0	0	0	0	0	0	0	0	0	0	0	0	0	48	0	0	0	0	0	0	0	0	1	0	0	0	0	0	0	Firmicutes	Clostridia	Oscillospirales	Ruminococcaceae	Eubacterium_siraeum_group	[Eubacterium]_siraeum_DSM_15702
OTU1389	0	0	0	0	0	0	0	0	0	0	0	0	0	0	1	0	0	0	0	0	0	0	0	0	0	0	0	0	0	0	Acidobacteriota	Acidobacteriae	Subgroup_2	unknown	unknown	uncultured_Acidobacteria_bacterium
OTU1390	0	0	0	0	0	4	0	0	0	0	0	0	0	0	0	0	0	0	0	0	0	0	0	0	0	0	0	0	0	0	Acidobacteriota	Subgroup_5	unknown	unknown	unknown	unknown
OTU1391	0	0	0	0	0	0	0	0	0	0	0	0	0	0	0	135	0	0	0	0	0	0	0	0	0	0	0	0	0	0	Proteobacteria	Gammaproteobacteria	Burkholderiales	Comamonadaceae	Comamonas	unknown
OTU1392	0	14	0	0	0	0	0	0	0	0	0	0	0	0	0	0	0	0	0	0	0	0	0	0	0	0	0	0	0	0	Acidobacteriota	Blastocatellia	Blastocatellales	Blastocatellaceae	Blastocatella	uncultured_bacterium
OTU1393	0	0	0	0	0	0	0	0	19	0	0	0	0	0	0	0	0	0	0	0	0	0	0	0	0	0	0	0	1	0	Firmicutes	Clostridia	Lachnospirales	Lachnospiraceae	Anaerocolumna	Anaerocolumna_aminovalerica
OTU1394	0	0	0	0	5	0	0	0	0	0	0	0	0	0	0	0	0	0	59	0	0	0	0	0	26	0	24	0	0	0	Proteobacteria	Gammaproteobacteria	Pseudomonadales	Pseudomonadaceae	Thiopseudomonas	uncultured_prokaryote
OTU1395	0	0	0	0	0	0	0	0	0	0	0	0	0	0	5	0	0	0	0	0	0	0	0	0	0	0	0	0	0	0	Elusimicrobiota	Elusimicrobia	Lineage_IV	unknown	unknown	uncultured_bacterium
OTU1396	0	0	0	0	0	0	20	0	0	0	0	0	0	0	0	0	0	0	0	0	0	0	0	0	0	0	0	0	0	0	Bacteroidota	Bacteroidia	Chitinophagales	Chitinophagaceae	unknown	unknown
OTU1397	0	0	0	0	0	0	0	0	0	0	0	0	0	0	0	0	0	0	0	0	0	0	0	0	0	0	0	0	0	0	Firmicutes	Clostridia	Christensenellales	Christensenellaceae	unknown	unknown
OTU1398	0	18	0	0	0	0	0	0	0	0	0	0	0	0	0	0	0	0	0	0	0	0	0	0	0	0	0	0	0	0	Cyanobacteria	Vampirivibrionia	Gastranaerophilales	unknown	unknown	uncultured_bacterium
OTU1399	0	0	0	30	0	4	0	0	0	0	0	0	1	0	0	0	0	0	0	0	0	0	0	0	0	0	0	0	0	0	Desulfobacterota	Desulfovibrionia	Desulfovibrionales	Desulfovibrionaceae	unknown	uncultured_bacterium
OTU1400	0	59	0	0	0	0	0	0	0	0	0	0	0	0	0	0	0	0	0	0	0	0	0	0	0	0	0	0	0	0	Bacteroidota	Bacteroidia	Bacteroidales	Bacteroidales_RF16_group	unknown	uncultured_bacterium
OTU1401	0	0	0	0	0	0	0	9	0	0	0	0	0	0	0	0	0	0	0	0	0	0	0	0	0	0	0	0	0	0	Myxococcota	Myxococcia	Myxococcales	Myxococcaceae	unknown	metagenome
OTU1402	0	0	0	0	0	0	0	0	0	0	0	0	0	0	0	0	0	0	0	0	0	0	0	0	0	1	0	0	0	0	Proteobacteria	Gammaproteobacteria	Burkholderiales	Rhodocyclaceae	C39	uncultured_bacterium
OTU1403	0	0	0	0	0	0	0	0	0	0	0	0	0	20	0	0	0	1	0	0	0	0	1	58	0	0	0	0	0	0	Proteobacteria	Alphaproteobacteria	Thalassobaculales	Thalassobaculaceae	Thalassobaculum	Thalassobaculum_litoreum
OTU1404	0	0	0	0	0	0	0	0	0	0	0	0	0	0	4	0	0	0	0	0	0	0	0	0	0	0	0	0	0	0	Chloroflexi	TK10	unknown	unknown	unknown	unknown
OTU1406	0	16	0	0	0	0	0	0	0	0	0	0	0	0	0	0	0	0	0	0	0	0	0	0	0	0	0	0	0	0	Firmicutes	Clostridia	Lachnospirales	Lachnospiraceae	Roseburia	Roseburia_sp._499
OTU1407	0	0	0	16	0	0	0	0	0	0	0	0	0	0	0	0	0	0	0	0	0	0	0	0	0	0	0	0	0	0	Spirochaetota	Spirochaetia	Spirochaetales	Spirochaetaceae	unknown	unknown
OTU1408	0	0	0	0	0	0	0	0	0	1	0	0	0	0	0	0	2	0	0	0	0	0	0	0	0	0	0	0	0	0	Firmicutes	Bacilli	Lactobacillales	Lactobacillaceae	Lacticaseibacillus	uncultured_bacterium
OTU1409	0	0	0	0	0	0	0	0	0	0	0	61	0	0	0	0	0	0	0	0	0	0	0	0	0	0	0	0	0	0	Firmicutes	Clostridia	Lachnospirales	Lachnospiraceae	unknown	unknown
OTU1410	0	0	0	0	0	0	0	0	0	0	0	0	0	0	5	0	0	0	0	0	0	0	0	0	0	0	0	0	0	0	Proteobacteria	Gammaproteobacteria	Pseudomonadales	Pseudomonadaceae	Pseudomonas	unknown
OTU1411	0	0	0	0	0	0	18	0	0	0	0	0	0	0	0	0	0	0	0	0	0	0	0	0	0	0	0	0	0	0	Proteobacteria	Alphaproteobacteria	Holosporales	Holosporaceae	Candidatus_Bealeia	uncultured_bacterium
OTU1412	0	0	0	0	0	0	0	0	0	0	0	0	0	0	0	0	0	0	0	0	0	39	0	0	0	0	0	0	0	0	Cyanobacteria	Sericytochromatia	unknown	unknown	unknown	uncultured_Bacillales_bacterium
OTU1413	0	0	0	0	0	0	0	16	0	0	0	0	0	0	0	0	0	0	0	0	0	0	0	0	0	0	0	0	0	0	Acidobacteriota	Acidobacteriae	Solibacterales	Solibacteraceae	Candidatus_Solibacter	unknown
OTU1414	0	0	1	0	0	0	0	0	26	0	0	0	0	0	0	0	0	0	0	0	0	0	0	0	0	0	0	0	0	0	Firmicutes	Negativicutes	Veillonellales_Selenomonadales	Selenomonadaceae	Centipeda	uncultured_bacterium
OTU1415	0	0	0	0	9	0	0	0	0	0	0	1	0	0	66	1	27	0	0	0	0	0	0	0	21	0	0	0	0	0	Firmicutes	Clostridia	Lachnospirales	Lachnospiraceae	Lachnospiraceae_UCG_001	uncultured_bacterium
OTU1416	0	0	0	0	0	0	0	0	0	0	0	0	0	0	0	0	0	0	0	0	0	25	0	0	0	0	0	0	0	0	Proteobacteria	Gammaproteobacteria	Burkholderiales	Nitrosomonadaceae	GOUTA6	uncultured_bacterium
OTU1418	0	0	0	0	0	0	0	0	0	0	0	0	0	0	1	0	0	0	0	0	0	0	0	0	0	0	0	0	0	0	Firmicutes	Clostridia	Lachnospirales	Lachnospiraceae	unknown	unknown
OTU1419	0	0	0	0	0	10	0	0	0	0	0	0	6	0	0	0	0	0	0	0	0	0	0	0	0	0	0	0	0	0	Deinococcota	Deinococci	Deinococcales	Trueperaceae	Truepera	uncultured_bacterium
OTU1420	0	0	0	0	0	0	0	0	0	0	0	0	0	0	2	0	0	0	0	59	0	0	0	0	0	0	0	0	0	0	Cyanobacteria	Cyanobacteriia	Leptolyngbyales	Leptolyngbyaceae	unknown	unknown
OTU1421	0	0	0	0	0	13	0	0	0	0	0	0	0	0	0	0	0	0	0	0	0	0	0	0	0	0	0	0	0	0	Proteobacteria	Alphaproteobacteria	Rhizobiales	unknown	unknown	uncultured_Alphaproteobacteria_bacterium
OTU1422	0	0	0	0	0	0	0	3	0	0	0	0	0	0	0	0	0	0	0	0	0	0	0	0	0	0	0	0	0	0	Patescibacteria	Parcubacteria	Candidatus_Kaiserbacteria	unknown	unknown	uncultured_bacterium
OTU1423	0	0	0	0	0	0	0	0	0	0	0	0	0	0	0	0	0	0	25	0	0	0	0	0	0	0	0	0	0	0	Bdellovibrionota	Bdellovibrionia	Bdellovibrionales	Bdellovibrionaceae	Bdellovibrio	uncultured_bacterium
OTU1424	0	0	0	0	0	0	0	0	0	0	0	0	0	0	0	0	0	0	0	0	0	16	0	0	0	0	0	0	0	0	Bacteroidota	Bacteroidia	Bacteroidales	Dysgonomonadaceae	unknown	unknown
OTU1426	0	0	0	0	0	0	0	0	0	0	0	0	1	0	0	0	0	0	0	0	0	0	0	0	0	0	0	0	0	0	Proteobacteria	Alphaproteobacteria	Rhizobiales	Hyphomicrobiaceae	unknown	unknown
OTU1427	0	0	0	2	15	0	13	0	0	42	0	0	0	0	0	0	0	0	0	0	1	118	20	0	0	0	0	25	0	0	Chloroflexi	Chloroflexia	Thermomicrobiales	JG30_KF_CM45	unknown	unknown
OTU1428	0	139	0	0	95	2	22	0	0	0	0	18	1	0	4	0	2	0	0	0	76	0	0	0	0	1	61	0	1	0	Firmicutes	Bacilli	Erysipelotrichales	Erysipelotrichaceae	Dubosiella	uncultured_bacterium
OTU1429	0	2	0	0	0	0	0	0	0	0	0	0	0	0	0	0	0	0	0	0	0	0	0	0	0	0	0	0	0	0	Bacteroidota	Bacteroidia	Bacteroidales	Muribaculaceae	unknown	uncultured_bacterium
OTU1430	0	0	0	0	0	0	0	0	0	0	0	0	1	0	0	0	44	0	0	0	0	0	0	0	0	0	0	0	0	0	Bacteroidota	Bacteroidia	Bacteroidales	Muribaculaceae	unknown	uncultured_bacterium
OTU1431	0	11	0	0	0	0	0	0	0	0	0	0	0	0	0	0	0	0	0	0	0	0	0	0	0	0	0	0	0	0	Bacteroidota	Bacteroidia	Bacteroidales	Muribaculaceae	unknown	uncultured_bacterium
OTU1432	0	0	0	0	0	0	0	0	0	0	0	0	0	0	0	0	3	0	0	0	0	0	0	0	0	0	0	0	0	0	Spirochaetota	Leptospirae	Leptospirales	Leptospiraceae	RBG_16_49_21	unknown
OTU1433	0	0	0	38	0	0	0	0	0	0	0	0	0	0	0	0	0	0	0	0	0	0	0	0	0	0	0	0	0	1	Firmicutes	Clostridia	Clostridiales	Clostridiaceae	unknown	unknown
OTU1434	0	14	0	0	0	0	0	0	0	0	0	0	0	0	0	0	0	0	0	0	0	0	0	0	0	0	0	0	0	0	Firmicutes	Clostridia	Lachnospirales	Lachnospiraceae	unknown	unknown
OTU1435	0	0	0	0	0	0	18	0	0	0	0	0	0	0	10	0	0	0	0	0	0	0	0	0	0	0	0	0	0	0	Proteobacteria	Gammaproteobacteria	Pseudomonadales	Moraxellaceae	Psychrobacter	unknown
OTU1436	0	0	0	0	0	0	0	0	0	0	0	0	0	0	0	0	0	0	0	0	0	0	0	0	16	0	0	0	0	0	Myxococcota	Polyangia	Polyangiales	Sandaracinaceae	unknown	unknown
OTU1437	0	20	0	0	0	0	0	0	0	0	0	0	0	0	1	0	0	0	0	0	0	0	0	0	0	35	0	0	0	0	Firmicutes	Clostridia	Clostridia_UCG_014	unknown	unknown	uncultured_bacterium
OTU1438	0	0	27	0	0	0	0	0	0	0	0	0	0	29	0	0	0	0	0	0	0	0	0	0	0	0	0	0	0	0	Desulfobacterota	Syntrophobacteria	Syntrophobacterales	Syntrophobacteraceae	Desulfovirga	uncultured_bacterium
OTU1439	0	0	0	0	0	0	0	0	0	0	0	0	15	0	0	0	0	0	0	0	0	0	0	0	0	0	0	0	0	0	Chloroflexi	Anaerolineae	Anaerolineales	Anaerolineaceae	Anaerolinea	unknown
OTU1440	0	0	0	0	0	0	0	0	0	0	0	0	0	0	0	0	0	77	0	0	0	0	0	0	0	0	0	0	0	0	Firmicutes	Clostridia	Peptostreptococcales_Tissierellales	Sedimentibacteraceae	Sedimentibacter	unknown
OTU1441	0	0	0	0	0	0	0	13	0	0	0	0	0	0	0	0	0	0	0	0	0	0	0	0	0	0	0	0	0	0	Gemmatimonadota	S0134_terrestrial_group	unknown	unknown	unknown	uncultured_bacterium
OTU1442	0	8	0	0	0	0	0	0	0	0	0	0	0	0	0	0	0	0	0	0	0	0	0	0	0	0	0	0	0	0	Bacteroidota	Bacteroidia	Bacteroidales	Muribaculaceae	unknown	uncultured_bacterium
OTU1443	0	0	45	0	0	0	0	0	65	0	0	0	0	0	0	0	0	0	0	0	0	102	0	0	0	0	0	0	0	0	Actinobacteriota	Acidimicrobiia	Microtrichales	Ilumatobacteraceae	CL500_29_marine_group	unknown
OTU1444	0	0	0	0	0	0	0	0	0	0	0	0	0	90	0	0	0	0	0	0	0	0	0	0	0	0	0	0	0	100	Bacteroidota	Bacteroidia	Sphingobacteriales	env.OPS_17	unknown	uncultured_bacterium
OTU1446	0	0	0	0	0	2	0	0	0	0	0	0	0	0	0	0	0	0	0	0	0	0	0	0	0	0	0	0	0	0	Proteobacteria	Gammaproteobacteria	R7C24	unknown	unknown	metagenome
OTU1447	0	0	0	0	0	0	0	0	0	0	0	0	0	0	0	0	0	0	0	0	53	0	0	0	0	0	0	0	0	0	Proteobacteria	Gammaproteobacteria	Xanthomonadales	Xanthomonadaceae	Arenimonas	unknown
OTU1448	0	0	0	0	0	3	0	0	0	0	0	0	0	0	0	0	0	0	0	0	0	0	0	0	0	0	0	0	0	0	Proteobacteria	Alphaproteobacteria	Reyranellales	Reyranellaceae	Reyranella	metagenome
OTU1449	0	0	0	0	0	0	0	0	0	0	0	0	0	0	0	0	0	0	0	0	0	26	0	0	0	0	0	0	0	0	Bacteroidota	Bacteroidia	Flavobacteriales	Flavobacteriaceae	Capnocytophaga	Capnocytophaga_gingivalis
OTU1450	0	12	0	0	0	0	0	0	0	0	0	0	0	0	14	0	0	0	0	0	0	0	0	0	0	0	0	0	0	0	Bacteroidota	Bacteroidia	Bacteroidales	Bacteroidaceae	Bacteroides	Bacteroides_coprophilus
OTU1451	0	0	0	0	0	0	0	0	0	0	0	0	0	0	0	0	0	0	27	0	0	1	0	0	0	0	0	0	0	0	Bacteroidota	Bacteroidia	Bacteroidales	Muribaculaceae	unknown	uncultured_bacterium
OTU1452	0	0	1	0	17	0	0	0	0	0	0	0	0	29	0	0	0	0	0	0	0	96	30	0	0	0	0	0	0	0	Bdellovibrionota	Bdellovibrionia	Bacteriovoracales	Bacteriovoracaceae	Bacteriovorax	uncultured_bacterium
OTU1453	0	0	0	0	0	4	0	0	0	0	0	0	0	0	0	0	0	0	0	0	0	0	0	0	0	0	0	0	0	0	Actinobacteriota	Thermoleophilia	Gaiellales	Gaiellaceae	Gaiella	uncultured_actinobacterium
OTU1454	0	0	0	0	0	0	0	0	0	0	0	0	0	0	3	0	0	0	0	0	0	0	0	0	0	0	0	0	0	0	Proteobacteria	Gammaproteobacteria	Pseudomonadales	Pseudomonadaceae	Pseudomonas	unknown
OTU1455	394	120	727	254	364	151	284	66	760	146	9	477	408	122	26	87	1231	276	399	451	184	216	255	589	314	162	208	284	207	131	Bacteroidota	Bacteroidia	Bacteroidales	Rikenellaceae	Alistipes	uncultured_bacterium
OTU1456	1	7	114	2	19	2	0	0	0	0	0	0	1	1	1	0	26	64	0	0	21	0	4	95	0	0	30	0	51	1	Bacteroidota	Bacteroidia	Bacteroidales	Bacteroidaceae	Bacteroides	Bacteroides_caecimuris
OTU1457	0	0	0	0	0	2	0	0	0	0	0	0	0	0	0	0	0	0	0	0	0	0	11	0	0	0	0	0	0	0	Proteobacteria	Gammaproteobacteria	Pseudomonadales	Moraxellaceae	unknown	uncultured_gamma_proteobacterium
OTU1458	1	0	0	0	2	0	0	0	0	0	0	0	0	0	5	0	0	0	0	0	0	27	32	0	0	0	1	25	0	73	Proteobacteria	Alphaproteobacteria	Rhizobiales	Rhizobiaceae	Allorhizobium_Neorhizobium_Pararhizobium_Rhizobium	Neorhizobium_sp._NCHU2750
OTU1459	0	0	0	0	17	0	0	0	0	0	0	0	0	0	0	0	0	0	0	0	0	0	0	0	0	0	0	0	0	0	Bacteroidota	Bacteroidia	Bacteroidales	Rikenellaceae	Rikenella	Rikenella_microfusus_DSM_15922
OTU1460	0	7	0	0	13	0	0	0	0	0	0	0	0	50	0	0	0	0	0	0	0	0	0	0	0	0	0	0	0	0	Firmicutes	Clostridia	Lachnospirales	Lachnospiraceae	Lachnospiraceae_NK4A136_group	uncultured_bacterium
OTU1461	94	76	135	76	157	71	124	5	0	2	2	127	2	65	0	3	251	2	59	63	245	97	76	161	35	49	1	45	68	48	Firmicutes	Clostridia	Lachnospirales	Lachnospiraceae	Lachnospiraceae_NK4A136_group	uncultured_Clostridiales_bacterium
OTU1462	0	0	0	0	4	0	0	0	0	0	0	0	0	0	0	74	0	0	0	29	0	0	0	0	0	0	0	0	0	0	Proteobacteria	Gammaproteobacteria	Burkholderiales	Rhodocyclaceae	Thauera	unknown
OTU1463	0	0	0	0	0	0	0	0	0	0	0	0	0	0	299	0	0	0	0	0	0	0	0	0	0	0	0	0	0	0	Firmicutes	Clostridia	Clostridia_vadinBB60_group	unknown	unknown	uncultured_bacterium
OTU1464	0	0	0	0	0	11	0	0	0	0	0	0	0	0	0	0	0	0	0	0	0	0	0	0	0	0	0	0	0	0	Acidobacteriota	Vicinamibacteria	Vicinamibacterales	unknown	unknown	unknown
OTU1465	0	0	0	0	0	0	0	0	0	0	0	0	0	0	34	0	0	0	0	0	0	0	0	0	0	0	0	0	0	0	Firmicutes	Clostridia	Lachnospirales	Lachnospiraceae	unknown	uncultured_bacterium
OTU1466	0	0	0	0	0	0	0	0	53	0	0	0	0	0	0	0	0	0	0	0	0	0	0	0	0	0	0	0	2	0	Cyanobacteria	Cyanobacteriia	Cyanobacteriales	Chroococcidiopsaceae	Chroococcidiopsis_PCC_7203	unknown
OTU1467	0	0	0	109	8	0	0	0	0	0	0	0	0	0	1	0	0	0	0	0	1	21	12	20	0	0	0	0	0	0	Patescibacteria	Saccharimonadia	Saccharimonadales	unknown	unknown	uncultured_candidate_division_WS5_bacterium
OTU1468	0	0	0	0	0	0	0	0	27	0	0	0	0	0	0	0	0	0	0	0	0	0	0	0	0	0	0	0	0	0	Firmicutes	Clostridia	Lachnospirales	Lachnospiraceae	unknown	unknown
OTU1469	0	6	0	0	0	0	0	0	0	0	0	0	0	0	0	0	0	0	0	0	0	0	0	0	0	0	0	0	0	0	Firmicutes	Clostridia	Oscillospirales	Ruminococcaceae	Paludicola	uncultured_bacterium
OTU1470	1221	461	1281	615	1707	514	1361	231	1827	547	24	2366	1035	353	39	577	7404	1065	909	1425	1159	702	484	1532	1219	603	655	1151	1323	1248	Firmicutes	Thermoanaerobacteria	Thermoanaerobacterales	Family_III	Thermoanaerobacterium	unknown
OTU1471	0	0	0	0	10	0	0	0	0	0	0	0	0	0	0	0	3	0	0	0	0	0	0	0	0	0	0	0	0	0	Firmicutes	Clostridia	Oscillospirales	Oscillospiraceae	unknown	unknown
OTU1472	0	0	0	0	0	0	0	0	0	0	0	0	0	0	0	0	0	0	0	0	0	0	0	0	0	0	0	0	24	0	Patescibacteria	Saccharimonadia	Saccharimonadales	Saccharimonadaceae	Candidatus_Saccharimonas	uncultured_rumen_bacterium
OTU1473	0	11	83	48	139	20	0	0	0	15	0	0	0	1	42	2	0	34	31	47	0	17	13	137	1	77	71	0	2	56	Firmicutes	Bacilli	Bacillales	Bacillaceae	Virgibacillus	unknown
OTU1474	93	21	209	33	133	39	129	6	95	1	1	162	87	29	67	2	408	83	93	142	104	1	17	102	131	103	4	31	37	166	Bacteroidota	Bacteroidia	Bacteroidales	Muribaculaceae	unknown	unknown
OTU1475	0	14	0	0	0	0	0	0	0	0	0	0	0	0	0	0	0	0	0	0	0	0	0	0	0	0	0	0	0	0	Bacteroidota	Bacteroidia	Bacteroidales	Muribaculaceae	unknown	unknown
OTU1476	0	0	0	0	0	0	13	0	0	0	0	0	0	0	0	0	0	0	0	0	0	0	0	0	0	0	0	0	0	0	Chloroflexi	Anaerolineae	SJA_15	unknown	unknown	unknown
OTU1477	12	0	0	0	0	0	0	0	0	0	0	0	0	0	1	0	0	0	0	0	0	0	0	0	0	0	0	33	0	0	Deinococcota	Deinococci	Deinococcales	Deinococcaceae	Deinococcus	Deinococcus_sp.
OTU1478	0	0	0	0	0	0	0	0	0	0	0	0	0	0	4	0	0	0	0	0	0	0	0	0	0	0	0	0	0	0	Actinobacteriota	Thermoleophilia	Gaiellales	unknown	unknown	unknown
OTU1479	0	0	0	25	0	0	0	0	0	0	0	0	0	0	0	0	0	0	0	0	0	0	0	0	0	0	0	0	0	0	Bacteroidota	Bacteroidia	Chitinophagales	Chitinophagaceae	Edaphobaculum	uncultured_bacterium
OTU1480	0	0	0	12	0	0	0	0	0	0	0	0	0	0	0	0	0	0	0	0	0	22	0	0	0	0	0	0	0	0	Bdellovibrionota	Oligoflexia	Silvanigrellales	Silvanigrellaceae	Silvanigrella	Silvanigrella_aquatica
OTU1481	0	0	0	0	0	3	0	10	0	0	0	0	0	0	1	0	0	0	53	113	0	0	0	0	0	0	0	0	22	0	Firmicutes	Bacilli	Bacillales	Bacillaceae	unknown	unknown
OTU1482	0	0	0	0	0	0	0	0	0	0	0	0	0	0	0	0	0	1	135	0	0	0	1	0	0	0	0	0	0	0	Proteobacteria	Gammaproteobacteria	Burkholderiales	Alcaligenaceae	Paenalcaligenes	uncultured_bacterium
OTU1483	0	0	2	0	0	13	0	0	0	0	0	0	0	0	14	2	0	45	0	0	0	0	6	0	12	1	0	27	36	0	Proteobacteria	Gammaproteobacteria	Burkholderiales	Neisseriaceae	Neisseria	unknown
OTU1484	0	0	0	0	0	0	0	0	21	0	0	0	0	0	0	0	0	90	0	0	1	0	0	0	0	0	0	0	0	0	Bacteroidota	Bacteroidia	Bacteroidales	Prevotellaceae	Prevotella_7	unknown
OTU1485	0	0	0	0	0	0	14	0	0	0	0	0	0	0	0	0	0	0	0	0	0	0	0	0	0	0	0	0	0	0	Proteobacteria	Alphaproteobacteria	Rhodospirillales	unknown	unknown	uncultured_Magnetospirillum_sp.
OTU1486	0	0	0	0	0	0	0	0	0	0	0	0	0	0	0	0	0	0	0	0	0	0	0	0	0	0	0	0	0	0	Bacteroidota	Bacteroidia	Flavobacteriales	Flavobacteriaceae	Flavobacterium	metagenome
OTU1487	0	35	0	0	0	0	0	0	0	0	0	0	0	0	0	0	0	0	0	0	0	0	0	0	0	0	0	0	0	0	Firmicutes	Clostridia	Clostridia_UCG_014	unknown	unknown	unidentified
OTU1488	1	0	85	211	107	10	18	0	41	191	0	0	0	0	5	0	24	11	23	0	0	118	63	35	52	0	0	26	0	0	Proteobacteria	Gammaproteobacteria	Burkholderiales	Methylophilaceae	unknown	uncultured_bacterium
OTU1489	0	0	0	0	0	6	0	0	0	0	0	0	0	0	0	0	0	0	0	35	0	0	19	0	0	0	0	28	0	0	Bacteroidota	Bacteroidia	Bacteroidales	Prevotellaceae	Prevotellaceae_NK3B31_group	uncultured_Prevotella_sp.
OTU1490	0	0	0	0	0	0	0	0	0	0	0	0	0	0	0	0	0	0	8	0	0	0	0	0	0	0	0	0	0	0	Gemmatimonadota	S0134_terrestrial_group	unknown	unknown	unknown	uncultured_bacterium
OTU1491	0	125	47	0	0	0	0	0	0	0	0	0	0	0	0	0	1	0	0	0	0	0	0	0	0	0	0	0	0	0	Proteobacteria	Gammaproteobacteria	Burkholderiales	Sutterellaceae	Parasutterella	uncultured_bacterium
OTU1492	0	0	0	0	0	12	0	0	0	0	0	0	0	0	0	0	0	0	0	0	0	0	0	0	0	0	0	0	0	0	Actinobacteriota	Coriobacteriia	Coriobacteriales	Eggerthellaceae	Enterorhabdus	uncultured_bacterium
OTU1493	0	113	2	15	0	0	0	0	0	0	0	1	0	0	0	0	14	0	29	1	0	0	0	0	0	0	0	0	0	0	Firmicutes	Bacilli	Lactobacillales	Lactobacillaceae	Lactobacillus	Lactobacillus_acidophilus
OTU1494	0	0	0	0	0	0	0	0	0	0	0	0	0	0	6	0	0	0	0	0	0	0	0	0	0	0	0	0	0	0	Proteobacteria	Alphaproteobacteria	Caulobacterales	Caulobacteraceae	unknown	metagenome
OTU1496	0	0	0	0	0	2	0	0	0	0	0	0	0	0	0	0	0	0	0	0	0	0	0	0	0	0	0	0	0	0	Bdellovibrionota	Bdellovibrionia	Bdellovibrionales	Bdellovibrionaceae	Bdellovibrio	uncultured_bacterium
OTU1497	0	0	14	0	0	0	0	0	0	0	0	0	0	0	30	0	0	0	58	0	0	0	0	0	0	0	0	0	0	0	Firmicutes	Clostridia	Oscillospirales	Butyricicoccaceae	Butyricicoccus	uncultured_bacterium
OTU1498	0	0	0	0	0	0	0	0	0	0	0	0	0	0	0	0	0	0	0	0	0	0	29	0	0	0	0	0	0	0	Bacteroidota	Bacteroidia	unknown	unknown	unknown	unknown
OTU1499	0	0	0	0	0	0	0	0	0	0	0	0	0	0	3	0	0	0	0	0	0	0	0	0	0	0	0	0	0	0	Firmicutes	Clostridia	Lachnospirales	Lachnospiraceae	Tuzzerella	uncultured_bacterium
OTU1500	0	0	0	21	0	0	0	0	0	0	0	0	0	0	0	0	0	0	0	0	0	0	0	0	0	0	0	0	0	0	Proteobacteria	Gammaproteobacteria	Methylococcales	Methylococcaceae	unknown	unknown
OTU1501	0	0	0	0	0	0	27	0	0	0	0	0	0	0	0	0	0	0	0	0	0	69	0	0	0	0	0	0	0	0	Proteobacteria	Gammaproteobacteria	Burkholderiales	Gallionellaceae	unknown	unknown
OTU1502	0	0	0	0	0	12	0	0	0	0	0	0	0	0	0	181	0	0	0	0	0	26	26	0	0	0	0	0	0	0	Proteobacteria	Alphaproteobacteria	Sphingomonadales	Sphingomonadaceae	Sphingomonas	Sphingomonas_faeni
OTU1503	0	0	0	0	0	0	0	0	0	0	0	0	90	0	0	0	0	0	0	0	0	0	0	0	0	0	0	0	0	0	Bacteroidota	Bacteroidia	Bacteroidales	Muribaculaceae	unknown	uncultured_bacterium
OTU1504	0	0	0	0	0	0	0	0	0	0	0	0	0	0	0	0	0	0	0	0	0	0	23	0	0	0	0	0	0	0	Proteobacteria	Gammaproteobacteria	Methylococcales	Methylococcaceae	unknown	uncultured_bacterium
OTU1505	0	0	0	0	0	3	0	0	0	0	0	0	0	0	0	0	0	0	0	0	0	0	0	0	0	0	0	0	0	0	Verrucomicrobiota	Verrucomicrobiae	Pedosphaerales	Pedosphaeraceae	Ellin517	metagenome
OTU1506	0	28	0	0	0	0	0	1	0	0	0	0	0	0	0	0	0	0	0	0	0	0	0	0	0	0	0	0	0	0	Proteobacteria	Gammaproteobacteria	Burkholderiales	Sutterellaceae	Parasutterella	gut_metagenome
OTU1507	0	1	38	50	0	5	0	0	0	0	0	0	0	0	15	0	0	0	0	0	0	0	0	0	0	0	0	35	0	0	Proteobacteria	Alphaproteobacteria	Sphingomonadales	Sphingomonadaceae	Sphingopyxis	Sphingopyxis_chilensis
OTU1508	0	11	0	0	0	0	0	0	0	0	0	0	0	0	0	0	0	0	0	0	0	0	0	0	0	0	0	0	0	0	Firmicutes	Clostridia	Oscillospirales	UCG_010	unknown	uncultured_bacterium
OTU1509	0	0	0	0	0	0	0	0	0	0	0	0	0	0	0	0	0	0	0	0	0	0	0	0	0	0	0	0	0	0	Gemmatimonadota	Gemmatimonadetes	Gemmatimonadales	Gemmatimonadaceae	unknown	unknown
OTU1510	0	0	0	16	0	0	0	0	0	0	0	0	0	0	0	0	0	0	0	0	0	0	0	0	0	0	0	0	0	0	Fusobacteriota	Fusobacteriia	Fusobacteriales	Fusobacteriaceae	unknown	unknown
OTU1511	0	0	0	0	0	19	0	0	0	0	0	0	0	0	24	0	0	0	4	0	0	27	39	55	0	0	0	34	0	1	Actinobacteriota	Actinobacteria	Pseudonocardiales	Pseudonocardiaceae	Saccharomonospora	unknown
OTU1512	0	0	0	0	0	0	0	0	0	0	89	0	0	0	47	0	0	0	0	0	0	0	0	1	0	0	0	0	0	0	Firmicutes	Clostridia	Oscillospirales	Ruminococcaceae	Ruminococcus	metagenome
OTU1513	0	12	13	0	0	0	0	0	0	0	0	0	0	0	41	0	0	0	0	0	0	8	0	0	0	0	27	0	0	0	Firmicutes	Clostridia	Clostridia_UCG_014	unknown	unknown	unidentified
OTU1514	0	1	0	0	0	0	0	17	0	0	0	0	0	0	0	0	0	0	0	0	0	0	0	0	0	0	0	0	0	0	Verrucomicrobiota	Chlamydiae	Chlamydiales	Simkaniaceae	unknown	metagenome
OTU1515	0	0	0	0	0	0	0	0	0	0	0	0	0	0	7	0	0	0	0	0	0	0	0	0	0	0	0	0	0	0	Proteobacteria	Alphaproteobacteria	Caulobacterales	Caulobacteraceae	Brevundimonas	unknown
OTU1516	0	43	0	0	1	0	0	1	0	0	0	0	0	0	0	0	0	0	0	0	0	0	0	0	0	0	0	0	0	0	Firmicutes	Clostridia	Lachnospirales	Lachnospiraceae	Bacteroides_pectinophilus_group	uncultured_bacterium
OTU1517	0	0	0	0	0	1	0	0	0	0	0	0	0	0	2	0	0	0	0	0	0	0	0	0	0	0	0	0	64	0	Bacteroidota	Bacteroidia	Sphingobacteriales	NS11_12_marine_group	unknown	uncultured_Flexibacteraceae_bacterium
OTU1518	13	0	0	1	0	0	0	0	0	0	0	0	0	0	0	0	0	0	0	0	0	0	0	0	0	0	0	0	0	0	Actinobacteriota	Acidimicrobiia	Microtrichales	unknown	unknown	uncultured_bacterium
OTU1519	0	0	0	0	0	0	2	0	0	0	0	0	0	0	0	0	0	0	0	0	0	0	0	0	0	0	0	0	0	0	Patescibacteria	Saccharimonadia	Saccharimonadales	LWQ8	unknown	uncultured_bacterium
OTU1520	0	0	0	10	10	0	0	0	34	0	0	0	0	0	0	0	0	0	0	0	0	0	0	0	0	0	25	38	0	0	Proteobacteria	Gammaproteobacteria	Pseudomonadales	Alcanivoracaceae1	Alcanivorax	unknown
OTU1521	0	0	0	0	0	0	0	0	0	0	1	0	0	0	5	0	0	0	0	0	63	0	12	62	0	0	0	0	0	0	Proteobacteria	Alphaproteobacteria	Rhizobiales	Beijerinckiaceae	Bosea	uncultured_bacterium
OTU1522	1	0	31	48	0	0	0	0	0	0	0	0	0	0	0	154	0	0	0	62	0	24	0	0	0	0	0	0	0	0	Bacteroidota	Bacteroidia	Sphingobacteriales	env.OPS_17	unknown	uncultured_bacterium
OTU1523	2	0	51	36	26	0	32	3	1	1	0	0	0	1	61	2	0	0	4	0	107	0	29	59	0	87	1	13	35	0	Actinobacteriota	Actinobacteria	Micrococcales	Micrococcaceae	Garicola	uncultured_bacterium
OTU1525	0	0	0	0	0	0	0	0	0	0	0	0	0	0	0	0	0	0	0	0	0	0	11	0	0	0	0	0	0	0	Proteobacteria	unknown	unknown	unknown	unknown	unknown
OTU1526	0	0	0	0	0	0	0	0	0	0	0	0	0	0	1	0	0	0	0	0	0	0	0	0	0	0	0	0	0	0	Firmicutes	Bacilli	RF39	unknown	unknown	uncultured_bacterium
OTU1527	0	0	0	0	0	0	0	0	0	0	0	0	0	0	0	0	0	0	0	0	0	0	12	0	0	0	0	0	0	0	Proteobacteria	Alphaproteobacteria	Rhodobacterales	Rhodobacteraceae	Amaricoccus	metagenome
OTU1528	0	0	0	0	0	0	0	0	0	0	0	0	0	0	5	0	0	0	0	0	0	0	0	0	0	0	0	0	0	0	Bacteroidota	Bacteroidia	Bacteroidales	Bacteroidaceae	Bacteroides	unknown
OTU1529	0	32	48	0	25	12	7	1	14	52	0	88	0	0	34	0	201	58	12	58	26	26	25	151	0	19	0	48	0	58	Bacteroidota	Bacteroidia	Bacteroidales	Muribaculaceae	unknown	unknown
OTU1530	0	0	0	0	0	0	0	0	0	0	0	0	0	0	0	0	16	0	61	1	0	1	0	0	23	0	0	0	0	0	Firmicutes	Bacilli	Bacillales	Bacillaceae	Bacillus	unknown
OTU1531	0	0	0	0	0	0	0	0	0	0	0	0	19	0	0	0	0	0	0	0	0	0	0	0	0	0	0	0	0	0	Actinobacteriota	Actinobacteria	Streptosporangiales	Thermomonosporaceae	Actinomadura	unknown
OTU1532	0	0	0	0	0	0	0	0	0	0	0	0	0	0	4	0	0	0	0	0	0	0	0	0	0	0	0	0	0	0	Firmicutes	Clostridia	Lachnospirales	Lachnospiraceae	Lachnospiraceae_NK4A136_group	unknown
OTU1533	0	3	23	0	4	7	1	3	0	41	0	0	98	17	0	30	8	0	25	4	1	35	0	1	48	3880	4	991	969	5	Proteobacteria	Alphaproteobacteria	Acetobacterales	Acetobacteraceae	Acetobacter	Acetobacter_indonesiensis
OTU1534	0	0	0	0	0	0	0	1	0	0	0	0	0	0	0	0	0	0	0	0	0	0	0	0	0	0	0	0	0	0	Proteobacteria	Gammaproteobacteria	Pseudomonadales	Moraxellaceae	Cavicella	uncultured_bacterium
OTU1535	15	0	0	0	0	0	0	0	0	0	0	0	0	0	0	0	0	0	0	0	0	0	0	0	0	0	0	0	0	0	Firmicutes	Bacilli	Bacillales	Bacillaceae	Pseudogracilibacillus	Pseudogracilibacillus_auburnensis
OTU1536	0	0	0	0	0	0	0	0	0	0	0	0	95	0	0	0	0	0	0	0	0	0	0	0	0	0	0	0	0	0	Deinococcota	Deinococci	Deinococcales	Trueperaceae	Truepera	uncultured_bacterium
OTU1537	0	0	1	0	0	0	0	0	38	0	0	0	0	0	0	0	0	0	0	0	0	0	0	0	0	0	0	0	0	0	Proteobacteria	Alphaproteobacteria	Ferrovibrionales	Ferrovibrionaceae	Ferrovibrio	uncultured_bacterium
OTU1538	0	0	0	0	0	0	0	0	0	0	0	0	1	0	114	0	0	0	0	0	0	0	0	0	0	0	0	0	0	0	Firmicutes	Clostridia	Lachnospirales	Lachnospiraceae	Lachnospira	uncultured_bacterium
OTU1539	0	0	0	0	0	0	71	0	20	0	0	0	0	0	0	0	0	1	55	0	0	11	0	0	36	19	0	0	0	0	Firmicutes	Clostridia	Peptostreptococcales_Tissierellales	Family_XI	Tissierella	uncultured_bacterium
OTU1540	0	0	0	0	7	0	0	0	33	0	0	1	0	0	0	0	51	0	43	0	0	0	26	15	79	0	0	0	0	0	Firmicutes	Clostridia	Oscillospirales	Butyricicoccaceae	Butyricicoccus	uncultured_bacterium
OTU1541	0	0	0	0	0	0	0	0	0	0	0	0	7	0	0	0	0	0	0	0	0	0	0	0	0	0	0	0	0	0	Gemmatimonadota	Gemmatimonadetes	Gemmatimonadales	Gemmatimonadaceae	unknown	uncultured_soil_bacterium
OTU1542	0	0	0	0	0	7	0	0	0	0	0	0	0	0	0	0	0	0	0	0	0	0	0	0	13	0	0	0	0	0	Deinococcota	Deinococci	Deinococcales	Deinococcaceae	Deinococcus	Deinococcus_gobiensis_I-0
OTU1543	0	0	34	0	0	0	0	0	2	0	0	41	0	0	3	0	0	0	0	0	0	0	29	0	0	0	0	0	49	0	Campylobacterota	Campylobacteria	Campylobacterales	Campylobacteraceae	Campylobacter	Campylobacter_showae
OTU1545	15	0	46	0	0	0	0	0	0	0	0	0	0	0	4	0	0	30	0	0	1	0	0	0	0	0	0	19	1	0	Firmicutes	Clostridia	Clostridia_UCG_014	unknown	unknown	uncultured_bacterium
OTU1546	40	16	0	18	62	0	0	0	0	0	0	0	0	0	7	0	0	0	11	0	0	0	63	0	0	0	0	34	0	0	Bacteroidota	Bacteroidia	Bacteroidales	Prevotellaceae	Prevotella_7	Prevotella_melaninogenica
OTU1547	0	0	0	4	0	0	0	0	0	0	0	0	0	0	0	0	0	0	22	0	0	0	0	0	0	0	0	0	0	0	Firmicutes	Clostridia	Oscillospirales	Hungateiclostridiaceae	Fastidiosipila	Clostridiaceae_bacterium_SK061
OTU1548	0	0	0	0	0	0	0	0	0	0	0	0	0	0	2	0	0	0	0	0	0	0	30	0	0	0	0	0	0	0	Firmicutes	Clostridia	Peptostreptococcales_Tissierellales	Family_XI	Anaerococcus	uncultured_bacterium
OTU1549	0	45	59	96	1	5	0	12	27	97	0	1	0	0	142	0	0	0	0	68	45	0	84	27	0	102	0	0	0	1	Bacteroidota	Bacteroidia	Flavobacteriales	Flavobacteriaceae	Gilvibacter	unknown
OTU1550	0	3	0	0	35	0	0	0	0	0	0	0	0	0	0	0	0	0	0	0	0	0	0	0	0	0	0	0	0	0	Proteobacteria	Gammaproteobacteria	Competibacterales	Competibacteraceae	Candidatus_Competibacter	unknown
OTU1551	0	0	0	0	0	0	0	0	0	0	0	0	0	0	0	0	0	0	16	1	0	0	0	0	0	0	0	0	0	0	Firmicutes	Bacilli	Paenibacillales	Paenibacillaceae	unknown	uncultured_bacterium
OTU1552	0	0	0	0	0	0	0	0	0	0	0	0	0	0	7	0	0	0	0	0	0	0	0	0	0	0	0	0	0	0	Acidobacteriota	Acidobacteriae	Subgroup_2	unknown	unknown	uncultured_forest_soil_bacterium
OTU1553	0	0	0	0	0	6	0	0	0	0	0	0	0	0	0	0	0	0	0	0	0	0	0	0	0	0	0	0	0	0	Acidobacteriota	Vicinamibacteria	Vicinamibacterales	unknown	unknown	unknown
OTU1554	0	0	0	0	0	0	0	0	0	0	0	0	0	0	0	0	0	0	28	0	0	0	0	0	0	0	0	0	0	0	Firmicutes	Bacilli	Bacillales	Planococcaceae	Solibacillus	Solibacillus_silvestris
OTU1555	0	0	0	0	0	0	54	0	0	0	0	0	0	0	0	0	0	0	0	0	0	0	0	27	0	0	1	0	0	0	Actinobacteriota	Actinobacteria	Frankiales	unknown	unknown	Actinomycetales_bacterium
OTU1556	0	0	73	0	0	0	0	0	0	0	0	0	0	0	0	0	0	0	0	0	0	0	0	0	0	0	0	0	0	0	Firmicutes	Clostridia	Oscillospirales	Ruminococcaceae	Ruminococcus	unknown
OTU1557	0	13	13	39	0	7	6	0	0	0	0	0	0	0	11	0	0	0	20	0	120	0	8	0	0	0	1	0	0	0	Firmicutes	Negativicutes	Veillonellales_Selenomonadales	Veillonellaceae	Veillonella	Veillonella_atypica
OTU1558	0	0	0	0	0	0	0	11	0	0	0	0	0	0	0	0	0	0	0	0	0	0	0	0	0	0	0	0	0	0	Proteobacteria	Gammaproteobacteria	Nitrosococcales	Nitrosococcaceae	Nitrosococcus	Nitrosococcus_oceani_ATCC_19707
OTU1559	0	0	0	0	0	0	0	0	0	0	0	0	0	0	0	0	0	0	0	0	0	0	0	0	0	0	0	23	0	0	Bdellovibrionota	Bdellovibrionia	Bacteriovoracales	Bacteriovoracaceae	Peredibacter	unknown
OTU1560	0	0	0	40	0	0	0	0	0	0	0	0	0	0	0	0	0	0	15	0	0	1	0	0	0	0	0	0	0	0	Cyanobacteria	Cyanobacteriia	Cyanobacteriales	Microcystaceae	Microcystis_PCC_7914	unknown
OTU1561	57	15	214	601	116	14	10	43	146	158	0	0	0	512	5	170	47	68	61	68	11	892	235	103	149	1	116	99	77	133	Actinobacteriota	Actinobacteria	Frankiales	Sporichthyaceae	hgcI_clade	uncultured_bacterium
OTU1562	0	0	0	0	0	0	0	0	0	0	0	0	0	0	0	0	0	0	0	0	62	0	0	0	0	0	0	0	0	0	Patescibacteria	ABY1	Candidatus_Kerfeldbacteria	unknown	unknown	Parcubacteria_group_bacterium_GW2011_GWD2_43_10
OTU1563	0	0	0	0	0	0	0	0	0	0	0	0	0	0	0	0	0	0	0	0	0	0	19	0	0	0	0	0	0	0	Firmicutes	Bacilli	Bacillales	Bacillaceae	Bacillus	Tuberibacillus_sp._Marseille-P3662
OTU1564	0	0	0	0	0	0	0	0	0	0	0	0	0	0	0	0	33	0	0	0	0	0	26	0	0	0	0	0	0	0	Bdellovibrionota	Bdellovibrionia	Bacteriovoracales	Bacteriovoracaceae	Bacteriovorax	uncultured_delta_proteobacterium
OTU1565	0	0	0	0	0	0	0	0	0	0	0	0	14	0	0	0	0	0	0	0	0	0	0	0	0	0	0	0	0	0	Proteobacteria	Gammaproteobacteria	Steroidobacterales	Woeseiaceae	JTB255_marine_benthic_group	uncultured_bacterium
OTU1566	0	0	0	0	0	16	0	0	0	0	0	0	0	0	0	0	0	0	0	0	0	0	0	0	0	0	0	0	0	0	Nitrospirota	Thermodesulfovibrionia	unknown	unknown	unknown	uncultured_bacterium
OTU1567	1	0	43	33	0	0	0	0	0	0	0	0	0	0	0	0	0	0	0	0	75	0	0	0	0	0	0	0	1	0	Campylobacterota	Campylobacteria	Campylobacterales	Sulfurimonadaceae	Sulfuricurvum	uncultured_Epsilonproteobacteria_bacterium
OTU1568	0	0	0	0	0	6	0	0	0	0	0	0	0	0	0	0	0	0	0	0	0	0	0	0	0	0	0	0	0	0	Bdellovibrionota	Oligoflexia	0319_6G20	unknown	unknown	uncultured_bacterium
OTU1569	0	0	0	0	0	0	0	0	0	0	0	0	0	0	0	0	0	0	0	0	0	0	0	0	27	0	0	0	0	0	Firmicutes	Clostridia	Peptostreptococcales_Tissierellales	unknown	Gottschalkia	unknown
OTU1570	0	0	0	0	0	1	12	0	0	59	0	0	0	0	0	0	0	0	0	0	0	0	24	0	0	0	1	0	0	0	Bacteroidota	Bacteroidia	Cytophagales	Microscillaceae	Chryseolinea	uncultured_bacterium
OTU1571	75	0	29	100	58	35	67	0	33	29	0	0	3	83	337	1	3	0	61	367	78	78	17	46	39	155	0	100	54	0	Actinobacteriota	Actinobacteria	Streptosporangiales	Nocardiopsaceae	Nocardiopsis	Nocardiopsis_composta
OTU1572	0	0	0	0	0	0	0	0	0	0	0	0	0	0	6	0	0	0	0	0	0	0	0	0	0	0	0	0	0	0	Firmicutes	Clostridia	Oscillospirales	Ruminococcaceae	Incertae_Sedis	[Clostridium]_leptum
OTU1573	0	0	0	56	0	0	0	0	0	0	0	0	0	0	0	0	3	0	0	0	0	0	0	0	0	0	0	0	0	0	Proteobacteria	Gammaproteobacteria	Enterobacterales	Vibrionaceae	unknown	unknown
OTU1574	55	0	0	0	23	11	0	0	0	8	0	135	0	0	0	0	0	0	0	0	0	0	0	0	0	0	0	10	0	0	Bacteroidota	Bacteroidia	Bacteroidales	Muribaculaceae	unknown	uncultured_bacterium
OTU1575	0	0	0	0	0	0	0	8	0	0	0	0	0	0	0	0	0	0	0	0	0	0	0	0	0	0	0	0	0	0	Actinobacteriota	Actinobacteria	Frankiales	Frankiaceae	Jatrophihabitans	uncultured_bacterium
OTU1576	0	15	0	3	0	2	94	0	0	0	479	0	0	0	9	0	0	0	0	44	0	0	0	0	0	23	0	0	0	0	Proteobacteria	Gammaproteobacteria	Xanthomonadales	Xanthomonadaceae	Stenotrophomonas	[Pseudomonas]_geniculata
OTU1577	0	0	0	0	1	0	0	0	0	0	0	0	0	54	1	1	2	25	0	5	1	19	1	1	85	2	2	0	0	1	Proteobacteria	Gammaproteobacteria	Enterobacterales	Aeromonadaceae	Aeromonas	Aeromonas_veronii
OTU1578	0	0	0	0	0	0	0	0	0	0	0	0	0	0	6	0	0	0	0	0	0	0	0	0	0	0	0	0	0	0	Patescibacteria	Saccharimonadia	Saccharimonadales	LWQ8	unknown	unknown
OTU1579	0	0	0	0	0	0	0	0	0	0	0	0	0	0	7	0	0	0	0	0	0	0	0	0	0	0	0	0	0	0	Acidobacteriota	Blastocatellia	45985	unknown	unknown	uncultured_Acidobacteriales_bacterium
OTU1580	0	0	0	0	0	0	0	0	0	0	0	0	0	0	0	0	0	0	0	0	0	0	0	0	0	24	0	0	0	0	Bacteroidota	Bacteroidia	Flavobacteriales	Flavobacteriaceae	Flavobacterium	Flavobacterium_sp._LAMHT11
OTU1581	0	0	0	0	0	0	0	0	0	0	0	0	0	0	11	0	18	0	0	0	0	0	0	0	0	0	0	0	0	0	Firmicutes	Clostridia	Lachnospirales	Lachnospiraceae	unknown	unknown
OTU1582	0	0	0	0	0	0	0	0	0	0	0	0	0	0	6	0	0	0	0	0	0	0	0	0	0	0	0	0	0	0	Firmicutes	Clostridia	Lachnospirales	Lachnospiraceae	unknown	uncultured_bacterium
OTU1583	0	0	0	0	0	3	0	1	0	0	0	0	0	0	0	0	0	0	0	0	0	25	0	0	0	0	0	0	0	0	Proteobacteria	Alphaproteobacteria	Rhodobacterales	Rhodobacteraceae	Paracoccus	unknown
OTU1584	0	1	0	0	0	5	0	1	23	2	0	0	0	0	1	0	48	0	0	0	0	1	17	0	0	0	0	0	0	40	Firmicutes	Clostridia	Lachnospirales	Lachnospiraceae	unknown	uncultured_bacterium
OTU1585	0	0	0	0	0	0	0	0	0	0	0	0	4	0	0	0	0	0	0	0	0	0	0	0	0	0	0	0	0	0	Acidobacteriota	Blastocatellia	Blastocatellales	Blastocatellaceae	Blastocatella	uncultured_bacterium
OTU1586	0	0	0	0	0	0	0	0	0	0	0	0	0	0	17	0	0	0	0	0	0	0	0	0	0	0	0	0	0	0	Firmicutes	Clostridia	Oscillospirales	Oscillospiraceae	NK4A214_group	unknown
OTU1587	0	0	0	0	0	0	0	0	0	0	0	0	0	0	0	0	0	0	7	0	0	0	0	0	0	0	0	0	0	0	Firmicutes	Clostridia	Peptostreptococcales_Tissierellales	Family_XI	Peptoniphilus	unknown
OTU1588	0	0	0	0	0	0	0	0	0	0	0	0	0	0	0	130	0	0	0	0	0	0	0	0	0	0	0	0	0	0	Bacteroidota	Rhodothermia	Rhodothermales	Rhodothermaceae	unknown	unknown
OTU1589	0	0	0	0	0	0	0	0	0	0	0	0	55	0	0	0	0	0	0	0	0	0	0	0	0	0	0	0	0	0	Patescibacteria	Saccharimonadia	Saccharimonadales	YM_S32_TM7_50_20	unknown	uncultured_bacterium
OTU1590	0	17	0	0	0	0	0	0	0	0	0	0	0	0	0	0	0	0	0	0	0	0	0	0	0	0	0	0	0	0	Firmicutes	Clostridia	Lachnospirales	Lachnospiraceae	Lachnospiraceae_NK4A136_group	uncultured_bacterium
OTU1591	1	50	180	53	0	16	27	28	0	0	0	0	1	99	65	0	0	2	25	0	92	29	270	2	0	2	1	24	115	79	Firmicutes	Bacilli	Bacillales	Bacillaceae	Oceanobacillus	Oceanobacillus_caeni
OTU1592	0	27	10	0	6	13	0	0	0	0	0	0	0	0	21	0	0	0	0	0	0	0	0	0	0	0	0	0	0	0	Bacteroidota	Bacteroidia	Bacteroidales	Muribaculaceae	unknown	uncultured_bacterium
OTU1593	0	0	0	0	0	0	0	0	0	0	0	0	0	0	11	0	0	0	0	0	0	0	0	0	0	0	0	0	0	0	Bacteroidota	Bacteroidia	Cytophagales	Microscillaceae	unknown	unknown
OTU1594	0	0	0	0	0	0	0	0	0	0	0	0	0	0	8	0	0	0	0	0	0	0	0	0	0	0	0	0	0	0	Proteobacteria	Alphaproteobacteria	Sphingomonadales	Sphingomonadaceae	Sphingomonas	unknown
OTU1595	0	0	0	0	0	0	0	0	0	0	0	0	14	0	0	0	0	0	0	0	0	0	0	0	0	0	0	0	0	0	Proteobacteria	Gammaproteobacteria	Granulosicoccales	unknown	unknown	uncultured_bacterium
OTU1596	0	0	0	0	0	0	0	0	0	0	0	0	0	0	42	0	0	0	0	0	0	0	0	0	0	0	0	0	0	0	Firmicutes	Clostridia	Lachnospirales	Lachnospiraceae	Lachnospiraceae_ND3007_group	metagenome
OTU1597	0	0	0	0	0	0	1	0	1	52	0	0	0	0	0	0	0	0	0	0	0	0	0	0	0	0	0	0	0	0	Bacteroidota	Rhodothermia	Rhodothermales	Rhodothermaceae	unknown	uncultured_bacterium
OTU1598	1	0	0	0	60	12	0	0	122	0	0	0	0	0	0	0	5	0	0	0	0	0	0	13	0	0	0	0	0	0	Firmicutes	Clostridia	Lachnospirales	Lachnospiraceae	unknown	unknown
OTU1599	0	0	0	0	0	0	0	0	0	0	0	0	0	0	30	0	0	0	0	0	0	0	0	0	0	0	0	0	0	0	Firmicutes	Bacilli	Lactobacillales	Lactobacillaceae	Lactobacillus	unknown
OTU1600	0	0	75	57	0	0	0	0	50	65	1	0	0	0	0	0	0	0	31	0	0	71	0	0	0	0	0	42	152	1	Actinobacteriota	Actinobacteria	Frankiales	Sporichthyaceae	unknown	unknown
OTU1601	0	0	0	0	0	0	0	0	0	0	0	0	0	0	2	1	0	0	0	0	0	0	0	0	0	0	0	0	0	0	Firmicutes	Bacilli	Brevibacillales	Brevibacillaceae	Brevibacillus	Brevibacillus_agri
OTU1602	0	0	0	0	0	0	0	0	0	0	0	0	0	0	0	0	0	0	0	0	0	182	0	0	0	0	0	0	0	0	Firmicutes	Clostridia	Clostridiales	Clostridiaceae	Clostridium_sensu_stricto_13	unknown
OTU1603	0	0	0	0	0	0	0	0	0	0	0	0	0	0	0	0	0	0	0	0	0	21	0	0	0	0	0	0	0	0	Actinobacteriota	Actinobacteria	Propionibacteriales	Nocardioidaceae	Nocardioides	Nocardioides_dilutus
OTU1604	0	0	0	0	0	0	0	0	0	1	0	0	0	0	0	0	0	0	0	0	0	0	0	0	70	0	0	0	0	0	Firmicutes	Clostridia	Clostridiales	Oxobacteraceae	Oxobacter	unknown
OTU1605	0	0	0	0	0	0	0	0	0	0	0	0	0	0	22	0	0	0	0	0	0	0	0	0	0	0	0	0	0	0	Firmicutes	Bacilli	RF39	unknown	unknown	metagenome
OTU1606	0	0	0	0	0	0	0	0	0	0	0	0	0	0	0	0	0	0	0	0	0	0	0	0	0	0	0	0	0	0	Proteobacteria	Alphaproteobacteria	Rickettsiales	SM2D12	unknown	unidentified_marine_bacterioplankton
OTU1607	0	0	0	0	0	0	0	0	0	0	0	0	0	0	4	0	0	0	0	0	0	0	0	0	0	0	0	0	0	0	Firmicutes	Bacilli	Bacillales	Bacillaceae	Bacillus	Bacillus_psychrosaccharolyticus
OTU1608	0	0	0	0	0	0	0	0	0	0	0	0	0	0	6	0	0	0	0	0	0	0	0	0	0	0	0	0	0	0	Desulfobacterota	Syntrophobacteria	Syntrophobacterales	Syntrophobacteraceae	Syntrophobacter	uncultured_delta_proteobacterium
OTU1609	0	0	0	55	0	0	0	0	0	0	0	0	0	1	0	0	0	0	0	0	0	16	13	0	0	0	0	0	0	73	Cyanobacteria	Cyanobacteriia	Cyanobacteriales	Phormidiaceae	Planktothrix_NIVA_CYA_15	uncultured_bacterium
OTU1610	26	0	0	1	0	22	0	0	0	59	0	0	0	0	0	0	0	0	0	0	54	0	68	35	0	1	2	38	0	0	Firmicutes	Bacilli	Lactobacillales	Listeriaceae	Brochothrix	Brochothrix_thermosphacta
OTU1611	2	59	77	305	131	26	6	15	228	129	27	0	0	195	0	80	0	65	32	58	0	291	11	18	0	1	1	102	1	60	Proteobacteria	Alphaproteobacteria	Sphingomonadales	Sphingomonadaceae	Blastomonas	uncultured_bacterium
OTU1612	0	0	0	0	0	0	0	0	0	0	0	0	0	0	3	0	0	0	0	0	0	0	0	0	0	0	0	0	0	0	Bacteroidota	Bacteroidia	Bacteroidales	Muribaculaceae	unknown	uncultured_bacterium
OTU1613	0	0	0	0	0	0	0	0	0	67	0	0	0	0	0	0	0	0	0	0	0	0	0	0	0	0	0	0	0	1	Patescibacteria	ABY1	unknown	unknown	unknown	unknown
OTU1615	0	0	0	0	0	0	0	20	0	0	0	0	0	0	0	0	0	0	0	0	0	0	0	0	0	0	0	0	0	0	Proteobacteria	Gammaproteobacteria	Burkholderiales	Nitrosomonadaceae	MND1	uncultured_beta_proteobacterium
OTU1616	0	0	0	0	0	0	0	0	0	0	0	0	0	0	0	34	0	0	0	0	0	0	0	0	0	0	0	0	0	0	Proteobacteria	Alphaproteobacteria	Acetobacterales	Acetobacteraceae	unknown	uncultured_bacterium
OTU1617	0	46	6	19	0	1	0	1	0	0	0	0	0	0	42	0	0	0	0	0	0	0	0	0	0	0	0	0	0	0	Bacteroidota	Bacteroidia	Bacteroidales	Muribaculaceae	unknown	uncultured_bacterium
OTU1618	0	0	0	0	0	0	0	0	0	0	0	0	0	0	48	0	0	0	0	0	0	0	0	0	0	0	0	0	0	0	Firmicutes	Clostridia	Clostridia_vadinBB60_group	unknown	unknown	uncultured_bacterium
OTU1619	0	0	0	0	0	0	0	0	0	0	0	0	0	0	27	0	0	0	0	0	0	0	0	0	0	0	0	0	0	0	Firmicutes	Clostridia	Lachnospirales	Lachnospiraceae	Lachnospiraceae_UCG_001	unknown
OTU1620	0	0	0	0	0	0	0	0	0	0	0	0	22	0	0	0	0	0	0	0	0	0	0	0	0	0	0	0	0	0	Myxococcota	Polyangia	Haliangiales	Haliangiaceae	Haliangium	unknown
OTU1621	0	0	0	0	0	0	0	0	0	0	0	0	0	0	0	0	0	0	0	0	0	0	0	0	0	0	0	0	0	3	Chloroflexi	Chloroflexia	Chloroflexales	Roseiflexaceae	unknown	uncultured_Chloroflexi_bacterium
OTU1622	5	0	0	0	0	0	0	0	70	0	0	0	0	0	0	0	13	37	426	1	0	13	0	0	103	0	0	0	2	0	Firmicutes	Bacilli	Bacillales	Planococcaceae	Kurthia	uncultured_bacterium
OTU1623	0	0	0	0	5	3	26	0	0	0	0	0	45	0	155	0	3	0	0	0	0	0	0	0	0	0	0	0	0	0	Bacteroidota	Bacteroidia	Bacteroidales	Bacteroidaceae	Bacteroides	Bacteroides_acidifaciens
OTU1624	0	0	0	0	0	0	0	0	0	0	0	0	0	0	0	0	0	0	0	0	0	49	0	0	0	0	0	0	0	0	Bacteroidota	Bacteroidia	Cytophagales	Hymenobacteraceae	Hymenobacter	unknown
OTU1625	0	29	28	66	7	20	0	18	0	25	0	0	1	10	42	1	35	52	0	63	76	1	20	61	0	0	0	0	60	0	Firmicutes	Clostridia	Peptostreptococcales_Tissierellales	Peptostreptococcaceae	Clostridioides	Clostridioides_difficile
OTU1626	0	0	0	0	0	0	0	0	0	0	0	0	0	0	0	0	0	0	0	0	0	0	0	0	0	31	0	0	0	0	Firmicutes	Bacilli	Bacillales	Bacillaceae	Virgibacillus	unknown
OTU1627	0	0	0	0	0	0	0	0	114	0	0	0	0	0	0	0	0	0	0	0	0	0	0	0	0	0	0	0	0	0	Proteobacteria	Gammaproteobacteria	Burkholderiales	Comamonadaceae	Comamonas	Ottowia_sp._oral_taxon_894
OTU1628	51	6	10	21	166	15	73	10	158	0	0	87	51	0	8	0	83	2	352	1	0	59	24	0	536	40	34	0	113	40	Firmicutes	Bacilli	Lactobacillales	Enterococcaceae	Enterococcus	unknown
OTU1629	0	0	0	0	0	0	0	0	0	0	0	1	0	83	1	3	0	0	0	0	0	0	0	1	0	0	0	0	74	0	Firmicutes	Bacilli	Mycoplasmatales	Mycoplasmataceae	Mycoplasma	unknown
OTU1630	0	30	0	0	0	0	0	0	0	0	0	0	0	0	0	0	0	0	0	0	0	0	0	0	0	0	0	0	0	0	Bacteroidota	Bacteroidia	Bacteroidales	Muribaculaceae	unknown	uncultured_bacterium
OTU1631	0	0	0	0	0	0	0	0	0	0	0	0	0	80	0	0	0	0	0	0	0	0	0	0	0	0	0	0	0	0	Bacteroidota	Bacteroidia	Chitinophagales	Chitinophagaceae	Terrimonas	uncultured_bacterium
OTU1632	0	0	0	0	0	0	0	0	0	0	0	0	0	0	0	0	0	0	0	0	0	0	0	0	0	0	0	38	0	1	Chloroflexi	Anaerolineae	SBR1031	A4b	unknown	uncultured_bacterium
OTU1634	0	0	0	0	0	0	0	0	0	0	0	0	0	0	0	0	0	53	0	0	0	0	0	0	0	0	0	0	54	0	Bdellovibrionota	Oligoflexia	Oligoflexales	Oligoflexaceae	unknown	uncultured_bacterium_Ak20-3
OTU1635	0	0	76	0	0	0	0	1	0	0	1	0	0	0	0	0	12	0	6	0	0	0	0	0	0	0	0	20	0	0	Firmicutes	Clostridia	Oscillospirales	Ruminococcaceae	unknown	unknown
OTU1636	0	0	0	0	0	0	0	0	0	0	0	0	0	0	1	0	0	0	0	0	0	0	0	0	0	0	0	0	0	0	Gemmatimonadota	Gemmatimonadetes	Gemmatimonadales	Gemmatimonadaceae	Gemmatimonas	uncultured_bacterium
OTU1637	0	7	0	0	0	0	0	0	0	0	0	0	0	0	0	0	0	0	0	0	0	0	0	0	0	0	0	0	0	0	Bacteroidota	Bacteroidia	Bacteroidales	Muribaculaceae	unknown	uncultured_bacterium
OTU1638	0	0	0	0	0	0	0	0	0	0	0	0	0	0	5	0	0	0	0	0	0	0	0	0	0	0	0	0	0	0	Bacteroidota	Bacteroidia	Flavobacteriales	unknown	unknown	unknown
OTU1639	0	0	0	0	0	0	0	0	0	0	0	6	0	0	0	0	0	0	0	0	0	0	0	0	0	0	0	0	0	0	Bacteroidota	Bacteroidia	Sphingobacteriales	env.OPS_17	unknown	uncultured_bacterium
OTU1640	90	0	0	22	0	5	9	0	0	0	0	92	0	0	5	71	25	0	0	0	0	0	0	0	0	0	0	0	0	82	Bacteroidota	Bacteroidia	Bacteroidales	Muribaculaceae	unknown	uncultured_Bacteroidales_bacterium
OTU1641	2981	1613	1589	879	37	17333	7138	5727	2609	1707	0	0	0	0	0	0	0	0	0	0	0	76	1	246	2	601	1763	3726	113	61	Actinobacteriota	Actinobacteria	Bifidobacteriales	Bifidobacteriaceae	Neoscardovia	Neoscardovia_arbecensis
OTU1642	0	0	0	0	0	0	0	0	0	0	0	0	0	0	4	0	0	0	0	0	0	0	0	0	0	0	0	0	0	0	Firmicutes	Clostridia	Clostridia_vadinBB60_group	unknown	unknown	unknown
OTU1643	0	44	23	132	89	10	26	11	102	1	0	0	2	9	26	0	7	113	14	66	207	10	0	7	33	0	0	13	125	40	Firmicutes	Bacilli	Erysipelotrichales	Erysipelotrichaceae	Clostridium_innocuum_group	uncultured_bacterium
OTU1644	0	0	0	0	0	0	0	0	0	0	0	0	0	0	0	0	26	0	0	0	0	0	0	0	0	0	0	0	0	0	Patescibacteria	Saccharimonadia	Saccharimonadales	unknown	unknown	unknown
OTU1645	0	0	0	0	0	0	0	0	0	0	0	0	0	0	0	0	0	0	0	0	0	0	0	0	0	0	0	5	0	0	Bacteroidota	Bacteroidia	Bacteroidales	Prevotellaceae	Prevotellaceae_NK3B31_group	uncultured_bacterium
OTU1646	0	0	64	0	0	0	0	0	0	0	0	0	0	2	96	0	19	0	0	11	61	8	74	4	0	0	0	0	13	0	Firmicutes	Clostridia	Oscillospirales	Ruminococcaceae	Subdoligranulum	uncultured_bacterium
OTU1647	0	0	0	0	0	0	0	0	0	0	0	0	7	0	0	0	0	0	0	0	0	0	0	0	0	0	0	0	0	0	Proteobacteria	Alphaproteobacteria	unknown	unknown	unknown	unknown
OTU1648	0	0	0	0	0	0	0	3	0	0	0	0	0	0	0	0	0	0	0	0	0	0	0	0	0	0	0	0	0	0	Armatimonadota	unknown	unknown	unknown	unknown	metagenome
OTU1649	1	0	0	0	0	0	0	0	0	0	0	0	0	0	2	95	3	0	0	0	0	22	0	0	0	0	117	19	0	0	Proteobacteria	Gammaproteobacteria	Enterobacterales	Alteromonadaceae	Rheinheimera	uncultured_bacterium
OTU1650	0	0	0	0	0	0	0	0	0	0	0	0	33	0	0	0	0	0	0	0	0	0	0	0	0	0	0	0	0	0	Proteobacteria	Gammaproteobacteria	Xanthomonadales	Xanthomonadaceae	Thermomonas	Thermomonas_hydrothermalis
OTU1651	0	0	0	0	0	0	0	8	0	0	0	0	0	0	0	0	0	0	0	0	0	0	0	0	0	0	0	0	0	0	Bacteroidota	Bacteroidia	Sphingobacteriales	AKYH767	unknown	metagenome
OTU1652	0	0	53	0	0	0	0	0	0	0	0	0	0	0	0	0	0	0	0	0	0	0	0	0	0	0	0	0	0	0	Nitrospirota	4_29_1	unknown	unknown	unknown	uncultured_bacterium
OTU1653	0	0	0	0	0	10	0	0	0	0	0	0	0	0	0	0	0	0	0	0	0	0	0	0	0	0	0	0	0	0	Firmicutes	Negativicutes	Acidaminococcales	Acidaminococcaceae	Acidaminococcus	Acidaminococcus_fermentans_DSM_20731
OTU1654	0	0	0	0	0	0	0	0	0	0	0	0	0	0	7	0	0	0	0	0	0	0	0	0	0	0	0	0	0	0	Campylobacterota	Campylobacteria	Campylobacterales	Helicobacteraceae	Helicobacter	unknown
OTU1655	0	0	0	0	0	0	0	0	0	0	0	0	0	0	0	0	0	0	0	0	1	60	0	0	0	0	0	0	42	0	Proteobacteria	Alphaproteobacteria	Rhodobacterales	Rhodobacteraceae	Rubellimicrobium	uncultured_bacterium
OTU1657	0	0	0	0	0	5	0	0	0	0	0	0	0	0	0	0	0	0	0	0	0	0	27	1	0	0	0	0	0	6	Actinobacteriota	Actinobacteria	Micrococcales	Micrococcaceae	Arthrobacter	Arthrobacter_pigmenti
OTU1658	0	0	0	0	0	6	0	0	0	0	0	0	0	0	0	0	0	0	0	0	0	0	0	0	0	1	0	0	0	0	Proteobacteria	Gammaproteobacteria	Burkholderiales	Nitrosomonadaceae	Nitrosomonas	unknown
OTU1659	1	596	0	0	0	0	0	0	0	0	0	0	0	0	0	0	0	82	0	0	0	0	0	0	0	0	0	0	0	0	Bacteroidota	Bacteroidia	Bacteroidales	Prevotellaceae	unknown	unknown
OTU1660	0	0	0	0	0	0	0	0	0	0	0	0	9	0	0	0	0	0	0	0	0	0	0	0	0	0	0	0	0	0	Firmicutes	Symbiobacteriia	Symbiobacteriales	Symbiobacteraceae	Symbiobacterium	unknown
OTU1661	0	0	0	0	0	0	0	0	0	0	0	0	0	0	0	0	0	0	0	0	0	17	0	0	0	0	0	0	0	0	Bacteroidota	Bacteroidia	Flavobacteriales	Cryomorphaceae	NS10_marine_group	uncultured_bacterium
OTU1662	0	3	0	0	0	0	0	0	0	0	0	0	0	0	0	0	0	0	0	0	0	0	0	0	0	0	0	0	0	0	Firmicutes	Bacilli	Acholeplasmatales	Acholeplasmataceae	Anaeroplasma	uncultured_bacterium
OTU1663	0	0	0	0	0	0	0	0	0	0	0	0	0	0	2	0	0	0	0	0	0	0	0	0	0	0	0	0	0	0	Chloroflexi	Ktedonobacteria	Ktedonobacterales	Ktedonobacteraceae	unknown	unknown
OTU1664	0	0	0	0	0	0	0	0	0	0	0	0	27	0	0	0	0	0	0	0	0	0	0	0	0	0	0	0	0	0	Firmicutes	Clostridia	Lachnospirales	Lachnospiraceae	Roseburia	uncultured_bacterium
OTU1665	0	0	0	0	0	0	0	0	0	0	0	0	0	0	0	0	0	0	0	36	0	0	0	0	0	0	0	0	0	0	unknown	unknown	unknown	unknown	unknown	unknown
OTU1666	0	0	0	0	0	0	0	0	0	0	0	0	0	0	0	0	0	0	0	0	0	0	0	0	0	0	0	0	0	26	Firmicutes	Clostridia	Lachnospirales	Lachnospiraceae	GCA_900066575	uncultured_bacterium
OTU1667	0	0	0	0	0	0	0	0	0	0	0	0	2	0	0	0	0	0	0	0	0	0	0	0	0	0	0	0	0	0	Bacteroidota	Bacteroidia	Cytophagales	Microscillaceae	unknown	uncultured_bacterium
OTU1668	0	0	0	0	22	0	0	0	0	17	0	53	0	0	0	0	0	0	56	0	0	1	0	0	17	0	0	0	0	0	Bacteroidota	Bacteroidia	Flavobacteriales	Flavobacteriaceae	Ulvibacter	uncultured_bacterium
OTU1670	0	0	0	0	0	0	0	0	0	0	221	36	0	0	0	0	0	0	0	0	0	0	0	1	0	0	0	0	0	0	Firmicutes	Negativicutes	Veillonellales_Selenomonadales	Selenomonadaceae	Quinella	uncultured_bacterium
OTU1671	116	58	131	86	0	15	6	5	64	109	0	70	0	15	23	1	142	2	84	30	21	8	28	39	0	3	0	24	26	0	Firmicutes	Clostridia	Lachnospirales	Lachnospiraceae	ASF356	uncultured_bacterium
OTU1672	0	0	0	0	0	0	0	0	0	0	0	0	0	0	0	0	32	70	0	0	0	0	0	0	0	0	0	0	0	0	Firmicutes	Clostridia	Oscillospirales	Oscillospiraceae	UCG_005	uncultured_bacterium
OTU1673	0	0	0	0	0	0	0	7	0	0	0	0	0	0	0	0	0	0	0	0	0	0	0	0	0	0	0	0	0	0	Acidobacteriota	Acidobacteriae	Bryobacterales	Bryobacteraceae	Bryobacter	uncultured_soil_bacterium
OTU1674	0	0	0	0	0	0	0	0	0	0	0	0	0	0	0	0	0	0	22	0	0	0	0	0	0	0	0	0	0	0	Firmicutes	Bacilli	RF39	unknown	unknown	Firmicutes_bacterium_CAG:822
OTU1675	0	0	0	0	0	0	0	0	0	75	0	0	0	0	0	0	0	0	0	0	0	0	0	0	0	0	0	0	0	0	Proteobacteria	Alphaproteobacteria	unknown	unknown	unknown	unknown
OTU1676	0	0	0	0	0	0	0	0	0	0	0	0	0	0	0	0	0	0	0	0	0	0	10	0	0	0	0	0	0	0	Firmicutes	unknown	unknown	unknown	unknown	unknown
OTU1677	0	0	0	0	0	0	0	0	0	0	0	0	0	0	2	0	0	0	0	0	0	0	0	0	0	0	0	0	0	0	Bacteroidota	Bacteroidia	Chitinophagales	Chitinophagaceae	Edaphobaculum	uncultured_bacterium
OTU1678	0	0	0	0	0	0	28	0	0	0	0	0	0	0	2	0	0	0	51	0	0	0	0	0	0	0	0	26	1	0	Firmicutes	Bacilli	Bacillales	Bacillaceae	unknown	unknown
OTU1679	0	0	23	0	0	3	1	92	2	0	0	0	0	0	0	0	0	0	0	0	0	0	0	0	0	231	114	0	0	3	Actinobacteriota	Actinobacteria	Corynebacteriales	Corynebacteriaceae	Corynebacterium	Corynebacterium_provencense
OTU1680	0	36	0	0	0	0	0	0	0	0	0	0	0	0	0	0	0	0	0	0	0	0	75	0	0	0	0	53	0	0	Actinobacteriota	Thermoleophilia	Solirubrobacterales	67_14	unknown	unknown
OTU1681	0	0	0	0	0	0	0	0	0	0	0	0	0	0	0	0	0	0	34	0	1	0	33	44	0	0	0	0	0	0	Proteobacteria	Gammaproteobacteria	Burkholderiales	Oxalobacteraceae	Massilia	Massilia_sp.
OTU1682	76	44	138	38	39	42	10	0	32	18	0	41	134	29	0	40	307	66	21	143	1	74	44	0	0	1	0	9	13	1	Bacteroidota	Bacteroidia	Bacteroidales	Rikenellaceae	Rikenella	uncultured_bacterium
OTU1683	0	1	39	0	0	5	0	0	1	0	0	0	0	0	15	45	0	0	0	0	0	35	52	30	0	185	0	1	57	0	Actinobacteriota	Actinobacteria	Micrococcales	Intrasporangiaceae	Knoellia	uncultured_bacterium
OTU1684	0	61	4	19	0	5	10	0	0	0	0	0	0	1	422	0	43	0	4	13	0	19	10	2	0	0	0	0	0	0	Bacteroidota	Bacteroidia	Bacteroidales	Bacteroidaceae	Bacteroides	Bacteroides_uniformis
OTU1685	0	0	0	0	0	0	19	0	0	31	0	0	0	1	23	0	66	0	0	58	0	0	0	0	0	0	0	0	0	0	Firmicutes	Clostridia	Lachnospirales	Lachnospiraceae	unknown	Clostridium_sp._Culture-27
OTU1686	0	0	0	0	0	0	0	0	0	0	0	0	121	48	0	0	0	0	0	0	0	0	0	0	0	0	0	0	0	0	Firmicutes	Bacilli	Paenibacillales	Paenibacillaceae	unknown	uncultured_compost_bacterium
OTU1687	0	0	25	0	0	0	0	0	0	0	0	0	0	0	3	0	0	0	0	0	0	0	0	0	0	0	0	0	0	0	Actinobacteriota	Actinobacteria	Corynebacteriales	Nocardiaceae	Nocardia	Nocardia_farcinica
OTU1688	0	0	0	0	0	0	0	0	14	0	0	0	0	0	14	0	0	0	0	0	0	21	36	0	0	0	0	0	0	0	Proteobacteria	Gammaproteobacteria	Pseudomonadales	Moraxellaceae	Moraxella	unknown
OTU1689	0	0	0	0	0	0	0	0	0	67	0	0	0	0	0	0	0	0	0	0	0	0	0	0	0	0	0	0	0	0	Patescibacteria	Parcubacteria	Candidatus_Kaiserbacteria	unknown	unknown	uncultured_Parcubacteria_group_bacterium
OTU1690	0	0	0	0	0	0	0	0	0	0	0	0	0	0	0	0	0	0	0	0	0	0	0	0	0	0	0	0	0	0	Gemmatimonadota	S0134_terrestrial_group	unknown	unknown	unknown	uncultured_Gemmatimonadales_bacterium
OTU1691	30	0	17	11	0	0	76	0	0	2	0	0	1	1	28	1	0	0	0	62	32	1	0	30	0	0	0	0	58	0	Proteobacteria	Gammaproteobacteria	Pseudomonadales	Pseudomonadaceae	Pseudomonas	unknown
OTU1692	0	0	38	0	0	0	0	0	0	0	0	0	0	0	0	0	0	0	0	0	0	0	0	0	0	0	0	0	0	0	Bacteroidota	Bacteroidia	Bacteroidales	Prevotellaceae	Alloprevotella	uncultured_bacterium
OTU1693	0	3	0	0	0	0	0	0	0	0	0	0	0	0	0	0	0	0	0	0	0	0	0	0	0	0	0	0	0	0	Firmicutes	Clostridia	Oscillospirales	Ruminococcaceae	Eubacterium_siraeum_group	gut_metagenome
OTU1694	0	10	0	0	1	0	0	0	0	0	0	0	0	0	0	0	0	0	0	0	0	0	0	0	0	0	0	0	0	0	Bacteroidota	Bacteroidia	Chitinophagales	Chitinophagaceae	unknown	metagenome
OTU1695	0	0	0	0	0	0	0	0	0	0	0	0	0	0	26	0	0	0	0	25	0	0	0	0	0	0	0	0	0	0	Cyanobacteria	Vampirivibrionia	Gastranaerophilales	unknown	unknown	unknown
OTU1696	0	40	0	0	10	0	0	1	0	0	0	0	0	0	0	0	5	0	0	0	0	0	0	0	0	0	0	1	0	0	Desulfobacterota	Desulfovibrionia	Desulfovibrionales	Desulfovibrionaceae	Desulfovibrio	uncultured_bacterium
OTU1697	0	0	0	0	0	0	0	0	0	0	0	0	0	0	5	0	0	0	0	0	0	0	0	0	0	0	0	0	0	0	Proteobacteria	Alphaproteobacteria	Caulobacterales	Hyphomonadaceae	Oceanicaulis	unknown
OTU1698	0	0	0	0	0	0	0	0	0	0	0	0	0	0	7	0	0	0	0	0	0	0	0	0	0	0	0	0	0	0	Bacteroidota	Bacteroidia	Flavobacteriales	Flavobacteriaceae	Myroides	Myroides_guanonis
OTU1699	0	18	0	0	0	0	0	1	0	0	0	0	0	0	0	0	0	0	0	0	0	0	0	0	0	0	0	0	0	0	Firmicutes	Bacilli	Erysipelotrichales	Erysipelotrichaceae	Allobaculum	uncultured_bacterium
OTU1700	0	0	0	0	0	0	0	0	0	0	0	0	0	0	0	0	0	170	0	0	0	0	26	0	0	0	0	46	0	0	Chloroflexi	Chloroflexia	Thermomicrobiales	JG30_KF_CM45	unknown	uncultured_bacterium
OTU1701	0	0	0	0	0	0	0	5	0	0	0	0	0	0	0	0	0	0	0	0	0	0	0	0	0	0	0	0	0	0	Actinobacteriota	Actinobacteria	Propionibacteriales	Nocardioidaceae	Nocardioides	unknown
OTU1702	0	0	0	0	0	0	0	0	0	0	0	0	0	0	3	0	0	0	0	0	0	0	0	0	0	0	0	0	0	0	Bacteroidota	Bacteroidia	Flavobacteriales	Weeksellaceae	Elizabethkingia	unknown
OTU1704	0	0	0	0	0	0	0	0	0	0	0	0	0	0	100	2	0	0	0	0	0	0	0	0	0	0	0	0	0	0	Firmicutes	Bacilli	Erysipelotrichales	Erysipelatoclostridiaceae	Erysipelotrichaceae_UCG_003	unknown
OTU1705	1	0	27	0	33	2	73	0	74	0	0	4	0	0	0	0	0	19	87	69	0	19	0	0	9	30	0	0	1	0	Firmicutes	Bacilli	Bacillales	Planococcaceae	Savagea	Savagea_faecisuis
OTU1706	0	0	0	0	0	0	0	0	0	0	0	0	0	0	0	94	0	0	0	0	0	0	0	0	0	0	0	0	0	0	Patescibacteria	Saccharimonadia	Saccharimonadales	Saccharimonadaceae	TM7a	uncultured_bacterium
OTU1707	0	0	0	0	0	0	0	0	0	0	0	0	0	0	0	0	31	0	48	0	0	0	0	0	0	0	0	0	0	0	Bacteroidota	Bacteroidia	Sphingobacteriales	Sphingobacteriaceae	Sphingobacterium	Sphingobacterium_faecium
OTU1708	0	0	0	0	0	0	0	0	0	0	0	0	0	0	3	0	0	0	0	0	0	0	0	0	0	0	0	0	0	0	Proteobacteria	Gammaproteobacteria	KF_JG30_C25	unknown	unknown	uncultured_soil_bacterium
OTU1709	0	0	0	0	0	0	0	0	0	0	0	0	0	0	4	0	0	0	0	0	0	0	0	0	0	0	0	0	0	0	Actinobacteriota	unknown	unknown	unknown	unknown	unknown
OTU1710	0	2	12	0	0	8	0	0	1	0	0	84	0	18	0	0	13	0	5	0	0	0	0	0	0	0	0	0	15	0	Firmicutes	Bacilli	Erysipelotrichales	Erysipelatoclostridiaceae	Erysipelatoclostridium	uncultured_bacterium
OTU1711	0	0	0	0	0	0	0	0	0	0	0	0	0	0	0	0	0	0	0	0	0	0	41	0	0	0	0	0	0	0	Firmicutes	Bacilli	Lactobacillales	Carnobacteriaceae	Jeotgalibaca	Jeotgalibaca_dankookensis
OTU1712	202	203	351	609	21	89	537	113	270	455	656	281	304	10	32	656	45	473	383	387	115	216	86	177	325	243	1313	301	257	314	Proteobacteria	Gammaproteobacteria	Burkholderiales	Oxalobacteraceae	Massilia	Janthinobacterium_agaricidamnosum
OTU1713	1	0	0	0	0	0	25	0	0	0	0	0	0	0	0	0	0	0	0	0	0	0	0	0	0	0	0	0	0	0	Firmicutes	Clostridia	Lachnospirales	Lachnospiraceae	unknown	unknown
OTU1714	0	10	0	0	0	0	0	0	0	0	1	0	0	0	0	102	0	0	0	0	0	0	0	1	0	0	42	0	0	0	Campylobacterota	Campylobacteria	Campylobacterales	Arcobacteraceae	Arcobacter	unknown
OTU1715	0	0	0	0	0	22	0	0	0	0	0	0	0	0	0	0	0	0	0	0	0	0	0	0	0	0	0	0	0	0	Proteobacteria	Alphaproteobacteria	Rhizobiales	Rhizobiales_Incertae_Sedis	Bauldia	unknown
OTU1716	0	0	0	0	15	3	0	0	0	0	0	0	0	0	0	1	0	0	0	0	0	0	0	0	0	0	0	0	0	0	Chloroflexi	Chloroflexia	Thermomicrobiales	JG30_KF_CM45	unknown	uncultured_bacterium
OTU1717	0	17	0	0	0	0	0	0	0	0	0	0	0	0	0	0	0	0	0	0	0	0	0	0	0	0	0	0	0	0	Bacteroidota	Bacteroidia	Chitinophagales	37_13	unknown	metagenome
OTU1718	1	0	7	0	0	0	0	0	0	0	0	0	0	0	0	0	0	0	0	0	0	0	0	0	0	0	73	0	1	0	Proteobacteria	Gammaproteobacteria	Cardiobacteriales	Wohlfahrtiimonadaceae	Koukoulia	Koukoulia_aurantiaca
OTU1719	0	85	0	0	0	0	0	0	0	0	0	0	0	0	0	0	0	0	0	0	0	0	0	0	0	0	0	0	0	0	Bacteroidota	Bacteroidia	Bacteroidales	Muribaculaceae	unknown	unknown
OTU1720	0	184	37	0	0	0	0	0	28	0	0	0	0	0	17	0	1	0	0	0	0	0	42	2	0	0	18	0	1	0	Verrucomicrobiota	Verrucomicrobiae	Verrucomicrobiales	Akkermansiaceae	Akkermansia	Akkermansia_muciniphila
OTU1721	0	15	0	0	0	0	0	0	0	0	0	0	0	0	28	0	0	40	0	0	58	0	0	1	0	0	0	0	0	0	Bacteroidota	Bacteroidia	Bacteroidales	Rikenellaceae	Alistipes	unknown
OTU1722	0	0	0	0	0	0	0	0	0	0	0	0	0	0	0	0	0	0	0	0	0	0	0	0	12	0	0	0	0	0	Firmicutes	Bacilli	Erysipelotrichales	Erysipelotrichaceae	Faecalicoccus	unknown
OTU1723	0	0	93	103	103	7	50	0	97	115	0	0	0	274	8	0	37	48	35	82	19	309	30	1	42	5	0	95	19	87	Bacteroidota	Bacteroidia	Cytophagales	Microscillaceae	unknown	marine_metagenome
OTU1724	25	0	0	0	0	0	0	0	0	0	0	0	0	0	0	0	0	0	0	0	0	0	0	0	0	0	0	0	0	0	Firmicutes	Clostridia	Lachnospirales	Lachnospiraceae	unknown	unknown
OTU1725	0	0	0	28	0	0	0	0	0	0	0	22	0	0	31	0	0	0	0	0	0	0	14	0	0	0	0	0	0	0	Bacteroidota	Bacteroidia	Bacteroidales	Muribaculaceae	unknown	uncultured_Bacteroidales_bacterium
OTU1726	0	0	0	0	0	6	0	0	0	0	0	0	0	0	0	0	0	0	0	0	0	0	0	0	0	0	0	0	0	0	Actinobacteriota	Acidimicrobiia	IMCC26256	unknown	unknown	uncultured_bacterium
OTU1727	0	0	0	0	0	10	0	0	0	0	0	0	0	0	0	0	0	0	0	0	0	74	0	0	0	0	0	0	9	0	Firmicutes	Bacilli	Bacillales	Planococcaceae	Planococcus	unknown
OTU1728	0	0	0	29	0	0	0	0	0	0	0	0	0	0	0	0	0	0	0	0	0	0	0	0	0	0	0	0	0	0	Bacteroidota	Bacteroidia	Sphingobacteriales	Sphingobacteriaceae	Mucilaginibacter	uncultured_bacterium
OTU1729	0	0	0	0	0	0	0	0	0	0	3	0	0	0	18	0	0	0	0	0	0	0	0	1	0	0	0	0	0	0	Firmicutes	Clostridia	Oscillospirales	Eubacterium_coprostanoligenes_group	unknown	gut_metagenome
OTU1730	0	0	0	0	9	0	0	0	0	0	0	0	0	0	31	0	0	0	0	47	0	0	0	60	0	0	55	0	0	1	Firmicutes	Negativicutes	Veillonellales_Selenomonadales	Veillonellaceae	Dialister	Dialister_invisus_DSM_15470
OTU1732	0	0	0	0	0	0	0	23	0	0	0	0	0	0	0	0	0	0	0	0	0	0	0	0	0	0	0	0	0	0	Bacteroidota	Ignavibacteria	Ignavibacteriales	unknown	unknown	unknown
OTU1733	0	0	0	0	0	0	0	0	0	0	0	0	0	0	3	0	0	0	0	0	0	0	0	0	0	0	0	0	0	0	Proteobacteria	Alphaproteobacteria	Micropepsales	Micropepsaceae	unknown	uncultured_bacterium
OTU1734	1	0	1	0	180	1	0	0	43	46	0	0	0	181	59	0	1	1	1	136	1	29	79	0	71	0	0	1	434	0	Proteobacteria	Alphaproteobacteria	Rhizobiales	Beijerinckiaceae	Methylobacterium_Methylorubrum	Methylobacterium_brachiatum
OTU1735	0	0	0	0	0	0	0	0	0	0	0	0	0	0	0	0	0	0	0	0	0	0	0	0	0	0	0	0	24	0	Methylomirabilota	Methylomirabilia	Rokubacteriales	unknown	unknown	uncultured_bacterium
OTU1736	0	0	0	0	42	0	0	0	0	0	0	0	0	0	0	0	0	0	0	0	0	0	0	0	0	0	0	0	0	0	Proteobacteria	Alphaproteobacteria	Sphingomonadales	Sphingomonadaceae	unknown	unknown
OTU1737	0	0	0	0	0	0	0	0	0	0	0	0	0	0	1	0	0	0	0	0	0	0	0	0	0	0	0	0	0	0	Proteobacteria	Alphaproteobacteria	Acetobacterales	Acetobacteraceae	Roseomonas	unknown
OTU1738	0	0	0	0	0	0	0	0	0	0	0	0	0	0	0	0	0	0	0	0	0	0	0	0	0	0	0	0	5	0	Deinococcota	Deinococci	Deinococcales	Deinococcaceae	Deinococcus	unknown
OTU1739	0	0	0	0	0	0	0	0	0	0	0	0	2	2	0	210	0	0	0	0	0	0	0	0	0	0	56	0	1	0	Planctomycetota	Phycisphaerae	Phycisphaerales	Phycisphaeraceae	CL500_3	uncultured_bacterium
OTU1740	0	0	0	0	0	176	0	1	0	0	0	1	0	0	25	0	0	0	0	16	0	0	0	0	0	0	0	0	0	0	Bacteroidota	Bacteroidia	Bacteroidales	Prevotellaceae	Prevotella	uncultured_organism
OTU1741	0	0	0	0	0	0	0	0	0	0	0	0	0	81	0	0	0	0	0	0	0	0	0	0	0	0	0	0	0	0	Bdellovibrionota	Bdellovibrionia	Bdellovibrionales	Bdellovibrionaceae	OM27_clade	metagenome
OTU1742	0	20	0	0	0	0	0	0	0	0	0	0	0	0	0	0	0	0	0	0	0	0	0	0	0	0	0	0	0	0	Bacteroidota	Bacteroidia	Bacteroidales	Muribaculaceae	unknown	uncultured_bacterium
OTU1743	0	0	19	0	0	0	0	0	0	0	0	0	0	0	0	0	0	0	0	0	0	0	16	0	0	0	0	0	0	0	Planctomycetota	Phycisphaerae	Phycisphaerales	Phycisphaeraceae	CL500_3	unknown
OTU1744	0	0	1	0	0	1	0	0	65	0	0	0	0	0	0	0	0	0	0	45	0	0	0	0	0	0	0	0	0	0	Fusobacteriota	Fusobacteriia	Fusobacteriales	Leptotrichiaceae	Leptotrichia	unknown
OTU1745	0	0	0	0	0	0	0	0	0	0	0	0	0	0	0	45	0	0	0	0	0	0	0	0	0	0	0	0	0	0	Proteobacteria	Gammaproteobacteria	Burkholderiales	Comamonadaceae	Inhella	uncultured_bacterium
OTU1746	1	9	0	0	0	3	10	0	0	0	0	2	0	0	0	0	47	64	19	0	105	6	0	0	0	0	0	0	0	0	Firmicutes	Clostridia	Oscillospirales	Oscillospiraceae	Oscillibacter	uncultured_bacterium
OTU1747	10	26	34	0	0	6	53	0	0	4	0	1	34	2	31	0	216	0	5	0	1	0	0	14	0	1	0	6	28	32	Firmicutes	Clostridia	Lachnospirales	Lachnospiraceae	Lachnospiraceae_NK4A136_group	uncultured_bacterium
OTU1749	0	0	0	0	0	0	0	0	0	0	0	0	113	0	0	0	0	0	0	0	0	0	0	0	0	0	0	0	0	0	Gemmatimonadota	S0134_terrestrial_group	unknown	unknown	unknown	uncultured_bacterium
OTU1750	0	0	0	23	0	0	0	0	0	0	0	0	0	0	0	0	0	0	0	0	0	0	0	0	0	0	0	0	0	0	Myxococcota	Polyangia	Polyangiales	Phaselicystidaceae	Phaselicystis	unknown
OTU1751	0	0	0	0	0	7	0	0	0	0	0	0	0	0	0	0	0	0	0	0	0	0	0	0	0	0	0	0	0	0	Gemmatimonadota	Gemmatimonadetes	Gemmatimonadales	Gemmatimonadaceae	unknown	unknown
OTU1752	0	0	42	56	0	6	0	0	47	1	0	0	0	67	0	1	0	0	32	0	0	82	25	2	0	0	0	0	0	74	Proteobacteria	Alphaproteobacteria	Rhizobiales	Beijerinckiaceae	FukuN57	uncultured_bacterium
OTU1753	0	0	0	15	0	0	0	0	0	1	0	0	0	0	6	0	0	0	0	0	0	0	0	0	0	0	66	0	0	0	Actinobacteriota	Actinobacteria	Micrococcales	Micrococcaceae	Nesterenkonia	Nesterenkonia_sp.
OTU1754	84	0	0	0	0	0	0	0	0	53	0	0	0	0	0	0	0	0	27	3	0	0	30	0	0	0	0	0	0	1	Proteobacteria	Alphaproteobacteria	Rhizobiales	Rhizobiales_Incertae_Sedis	Alsobacter	metagenome
OTU1755	0	0	0	19	0	0	23	0	0	1	0	0	0	0	0	1	0	0	0	0	1	0	0	74	0	0	0	21	0	100	Proteobacteria	Gammaproteobacteria	Burkholderiales	Burkholderiaceae	Limnobacter	unknown
OTU1756	0	0	0	0	0	0	0	0	0	0	0	0	0	0	4	0	0	0	0	0	0	0	0	28	0	0	0	0	0	0	Actinobacteriota	Actinobacteria	Propionibacteriales	Propionibacteriaceae	Luteococcus	Luteococcus_peritonei
OTU1757	0	0	0	0	0	0	0	0	0	0	0	0	0	0	2	0	0	0	0	0	0	0	0	0	0	0	0	0	0	0	Desulfobacterota	Desulfuromonadia	Geobacterales	Geobacteraceae	Trichlorobacter	unknown
OTU1758	0	0	0	0	0	0	0	0	0	0	0	43	0	0	0	0	0	0	0	0	0	0	0	0	0	0	0	0	0	0	Bacteroidota	Bacteroidia	Bacteroidales	Rikenellaceae	Rikenellaceae_RC9_gut_group	uncultured_bacterium
OTU1759	0	25	0	0	0	0	0	0	0	3	0	0	0	0	0	0	0	0	0	0	0	0	0	0	0	0	0	0	0	0	Bacteroidota	Bacteroidia	Bacteroidales	Muribaculaceae	unknown	unknown
OTU1760	0	10	0	0	0	0	0	0	0	0	0	0	0	0	0	0	0	0	0	0	0	0	0	0	0	0	0	0	0	0	Firmicutes	Clostridia	Oscillospirales	Ruminococcaceae	unknown	uncultured_organism
OTU1761	0	0	0	0	0	0	0	0	0	54	0	0	0	0	0	0	0	0	0	0	0	0	0	0	0	0	0	0	0	0	Bacteroidota	Bacteroidia	Bacteroidales	Bacteroidales_BS11_gut_group	unknown	uncultured_bacterium
OTU1762	0	4	0	0	0	0	0	0	0	0	0	0	0	0	0	0	0	0	0	0	0	0	0	0	0	0	0	0	0	0	Bacteroidota	Bacteroidia	Bacteroidales	Rikenellaceae	Rikenellaceae_RC9_gut_group	uncultured_bacterium
OTU1763	0	0	29	0	15	0	0	0	0	47	0	0	0	0	0	0	0	0	0	0	0	0	0	0	0	0	0	0	0	0	Bdellovibrionota	Oligoflexia	0319_6G20	unknown	unknown	unknown
OTU1764	0	0	0	0	0	6	17	0	40	1	0	0	0	0	0	0	0	0	13	0	3	0	0	0	35	0	0	0	0	0	Proteobacteria	Gammaproteobacteria	Cardiobacteriales	Wohlfahrtiimonadaceae	Ignatzschineria	Ignatzschineria_indica
OTU1765	0	0	0	0	0	0	0	0	0	0	0	0	0	0	9	0	0	0	0	0	0	0	0	0	0	0	0	0	0	0	Bacteroidota	Bacteroidia	Chitinophagales	Chitinophagaceae	Chitinophaga	unknown
OTU1766	0	0	0	0	0	0	0	0	0	0	0	0	1	0	0	0	19	0	0	0	0	52	0	0	0	0	0	0	0	0	Actinobacteriota	Acidimicrobiia	Microtrichales	Ilumatobacteraceae	CL500_29_marine_group	metagenome
OTU1767	0	0	0	0	0	0	0	0	0	0	0	0	0	0	0	0	0	43	0	0	0	0	0	0	0	0	0	0	0	0	Proteobacteria	Gammaproteobacteria	Xanthomonadales	Xanthomonadaceae	unknown	unknown
OTU1768	0	0	0	0	0	0	7	0	0	0	0	0	0	0	0	0	0	0	0	0	0	0	0	0	0	0	0	0	0	0	Planctomycetota	Planctomycetes	Isosphaerales	Isosphaeraceae	Isosphaera	uncultured_bacterium
OTU1769	0	0	0	0	0	0	0	0	0	0	0	0	0	24	0	0	0	0	0	0	0	0	0	0	0	0	0	0	0	0	Firmicutes	Bacilli	Bacillales	Bacillaceae	Sinibacillus	Sinibacillus_soli
OTU1771	0	0	0	0	0	0	0	0	0	0	0	0	0	0	0	0	8	0	0	0	0	0	0	0	0	0	0	0	0	0	Firmicutes	Bacilli	RF39	unknown	unknown	unknown
OTU1772	0	0	0	0	0	3	0	0	0	0	0	0	0	0	0	0	0	0	0	0	0	0	0	0	0	0	0	0	0	0	Firmicutes	Clostridia	Oscillospirales	Hungateiclostridiaceae	Ruminiclostridium	uncultured_Clostridiales_bacterium
OTU1773	0	0	0	0	0	0	0	0	0	0	0	0	0	0	0	0	0	0	35	0	0	38	27	1	0	0	0	0	0	0	Proteobacteria	Alphaproteobacteria	Paracaedibacterales	Paracaedibacteraceae	unknown	unknown
OTU1774	0	0	0	0	0	0	0	0	0	0	0	0	0	0	7	0	0	1	0	0	0	0	0	0	0	0	0	0	0	0	Gemmatimonadota	S0134_terrestrial_group	unknown	unknown	unknown	uncultured_Gemmatimonadetes_bacterium
OTU1775	0	0	0	0	0	0	0	1	0	0	0	0	0	0	0	0	0	0	0	0	0	63	0	0	0	0	0	33	0	31	Bacteroidota	Bacteroidia	Sphingobacteriales	KD3_93	unknown	uncultured_bacterium
OTU1776	0	36	0	0	0	0	0	0	0	0	0	0	0	0	0	0	0	0	0	0	0	0	0	0	0	0	0	0	0	0	Bacteroidota	Bacteroidia	Bacteroidales	Muribaculaceae	unknown	uncultured_bacterium
OTU1777	0	2	0	0	0	0	0	11	1	0	0	0	0	0	0	0	0	0	0	0	0	0	0	0	0	0	0	0	0	0	Bacteroidota	Bacteroidia	Bacteroidales	Muribaculaceae	unknown	uncultured_bacterium
OTU1778	0	0	0	36	0	0	0	0	41	0	0	0	0	0	0	0	0	0	0	0	0	0	0	0	0	0	0	0	0	0	Proteobacteria	Alphaproteobacteria	Reyranellales	Reyranellaceae	Reyranella	unknown
OTU1779	0	0	0	0	0	0	0	0	0	0	0	0	0	0	3	0	0	0	0	0	0	0	0	0	0	0	0	0	0	0	Bacteroidota	Bacteroidia	Bacteroidales	Bacteroidaceae	Bacteroides	Bacteroides_massiliensis
OTU1780	0	0	0	0	0	0	0	0	0	0	0	0	0	0	0	0	0	0	0	0	0	0	1	0	0	0	0	0	35	0	Firmicutes	Clostridia	Lachnospirales	Lachnospiraceae	Roseburia	uncultured_bacterium
OTU1781	0	20	0	0	0	0	0	0	47	0	0	0	0	0	0	0	0	2	0	0	0	0	6	0	0	22	0	18	0	0	Firmicutes	Clostridia	Oscillospirales	Oscillospiraceae	Colidextribacter	uncultured_bacterium
OTU1782	48	0	0	0	0	0	0	0	0	0	0	0	0	0	0	0	0	0	0	0	0	0	0	0	0	0	0	0	0	0	Proteobacteria	Alphaproteobacteria	Rhizobiales	Hyphomicrobiaceae	Pedomicrobium	uncultured_Hyphomicrobium_sp.
OTU1783	0	0	0	0	0	0	0	9	0	0	0	0	0	0	0	0	0	0	1	0	0	0	0	0	0	0	0	0	0	0	Actinobacteriota	Actinobacteria	Micrococcales	Microbacteriaceae	Leucobacter	uncultured_Leucobacter_sp.
OTU1784	0	76	0	6	91	0	0	0	0	0	0	0	0	0	0	0	5	0	0	0	0	0	0	1	0	0	0	1	0	0	Spirochaetota	Spirochaetia	Spirochaetales	Spirochaetaceae	Treponema	unknown
OTU1785	0	0	0	0	0	0	0	0	0	0	0	0	55	0	0	0	0	0	0	0	0	0	0	0	0	0	0	0	0	0	Chloroflexi	Chloroflexia	Thermomicrobiales	AKYG1722	unknown	uncultured_Chloroflexi_bacterium
OTU1786	0	7	0	0	0	0	0	0	0	0	0	0	0	0	0	0	0	0	0	0	0	0	0	0	0	0	0	0	0	0	Proteobacteria	Alphaproteobacteria	Puniceispirillales	Puniceispirillales_Incertae_Sedis	Constrictibacter	uncultured_bacterium
OTU1787	59	0	0	0	0	0	0	0	0	0	0	0	0	0	0	0	0	0	0	0	0	0	0	0	0	0	0	0	0	0	Armatimonadota	unknown	unknown	unknown	unknown	metagenome
OTU1788	0	0	0	22	0	0	0	0	0	0	0	0	0	0	0	0	0	0	0	0	0	0	0	0	0	0	0	0	0	0	Bacteroidota	Bacteroidia	Cytophagales	Spirosomaceae	Pseudarcicella	uncultured_bacterium
OTU1789	0	0	0	0	0	0	0	0	0	0	0	0	0	0	0	0	0	0	0	0	0	0	0	0	0	0	0	0	0	57	Proteobacteria	Gammaproteobacteria	Pseudomonadales	Spongiibacteraceae	BD1_7_clade	unknown
OTU1790	0	0	0	0	0	0	0	0	0	36	0	0	0	0	0	0	0	0	0	0	0	0	0	0	0	0	0	0	0	0	Chloroflexi	Anaerolineae	ADurb.Bin180	unknown	unknown	uncultured_bacterium_SJA-68
OTU1791	5	0	33	17	0	19	14	5	0	0	2	0	0	1	10	0	37	0	1	136	50	0	71	24	0	0	0	1	0	0	Actinobacteriota	Actinobacteria	Micrococcales	Brevibacteriaceae	Brevibacterium	Brevibacterium_epidermidis
OTU1792	0	0	0	12	8	0	0	0	0	0	0	80	0	0	0	0	10	0	0	0	0	0	0	0	0	0	0	0	17	0	Firmicutes	Clostridia	Lachnospirales	Lachnospiraceae	unknown	unknown
OTU1793	0	25	0	0	0	0	0	0	0	0	39	0	0	0	9	0	0	0	0	0	0	0	0	0	0	0	0	0	36	0	Firmicutes	Clostridia	Oscillospirales	Oscillospiraceae	NK4A214_group	uncultured_rumen_bacterium
OTU1794	0	0	0	0	0	0	0	0	0	0	0	0	0	0	0	0	0	0	0	0	0	0	3	0	0	0	0	0	0	0	Bacteroidota	Bacteroidia	Flavobacteriales	Weeksellaceae	Chryseobacterium	Chryseobacterium_anthropi
OTU1795	0	0	0	0	0	0	0	0	0	0	0	0	0	0	0	0	13	0	0	0	0	0	0	0	0	0	0	0	0	10	Firmicutes	Clostridia	unknown	unknown	unknown	unknown
OTU1796	0	0	0	0	0	1	0	0	0	0	0	0	0	0	0	0	0	0	0	0	0	0	0	0	0	0	0	0	0	0	Myxococcota	Polyangia	Polyangiales	BIrii41	unknown	unknown
OTU1797	0	0	0	0	24	0	0	0	0	0	0	0	0	0	0	0	0	0	0	0	0	0	27	0	0	0	0	0	0	0	Patescibacteria	Saccharimonadia	Saccharimonadales	unknown	unknown	uncultured_gamma_proteobacterium
OTU1798	0	0	0	0	0	0	0	0	0	0	0	0	0	0	4	0	0	0	0	0	0	0	0	0	0	0	0	0	0	0	Firmicutes	Clostridia	Oscillospirales	Oscillospiraceae	UCG_005	unknown
OTU1799	0	0	0	0	0	0	0	0	0	0	0	0	0	0	0	0	0	0	0	0	0	0	0	0	0	0	0	0	0	85	Proteobacteria	Gammaproteobacteria	Xanthomonadales	Xanthomonadaceae	Thermomonas	Thermomonas_koreensis
OTU1800	0	8	0	0	0	0	0	0	0	0	0	0	0	0	0	0	0	0	0	0	0	0	0	0	0	0	0	0	0	0	Firmicutes	Bacilli	RF39	unknown	unknown	uncultured_bacterium
OTU1801	0	0	0	27	0	0	0	0	0	0	0	0	0	0	0	0	0	0	0	0	0	0	0	0	0	0	0	0	0	0	Bacteroidota	Bacteroidia	Flavobacteriales	NS9_marine_group	unknown	unknown
OTU1802	0	0	0	0	0	0	0	0	0	0	0	0	0	0	0	0	0	0	0	83	0	0	0	0	0	0	0	0	0	0	Actinobacteriota	Acidimicrobiia	Microtrichales	Ilumatobacteraceae	unknown	unknown
OTU1803	0	0	0	0	30	0	0	0	0	0	0	0	0	0	0	0	0	0	0	0	0	0	0	0	0	0	0	0	0	0	RCP2_54	unknown	unknown	unknown	unknown	uncultured_prokaryote
OTU1804	0	0	0	0	0	0	0	14	0	0	0	0	0	0	0	0	0	0	0	0	0	0	0	0	0	0	0	0	0	0	Proteobacteria	Alphaproteobacteria	Rhodospirillales	Rhodospirillaceae	unknown	uncultured_bacterium
OTU1805	0	1	43	31	0	3	0	0	0	0	0	0	0	0	5	0	0	0	0	3	0	0	0	0	0	6	0	0	0	0	Actinobacteriota	Actinobacteria	Frankiales	unknown	unknown	uncultured_bacterium
OTU1806	0	0	0	0	0	0	0	0	0	0	0	0	0	0	0	0	0	0	0	56	0	0	1	0	0	0	0	0	0	0	Bacteroidota	Bacteroidia	Flavobacteriales	Flavobacteriaceae	Flavobacterium	unknown
OTU1807	0	0	0	0	0	0	0	0	0	0	0	0	13	0	0	0	0	0	0	0	0	0	0	0	0	0	0	0	0	0	Myxococcota	bacteriap25	unknown	unknown	unknown	unknown
OTU1808	0	0	0	0	0	0	0	0	0	0	0	0	0	0	0	0	4	0	0	0	0	0	0	0	0	0	0	0	0	0	Bacteroidota	Bacteroidia	Bacteroidales	Marinifilaceae	Butyricimonas	uncultured_bacterium
OTU1810	0	0	0	0	0	12	0	7	0	11	0	0	0	0	12	0	0	0	0	0	0	0	119	0	0	0	0	0	1	67	Proteobacteria	Gammaproteobacteria	Burkholderiales	Neisseriaceae	Neisseria	unknown
OTU1811	0	0	0	0	0	0	0	0	0	0	0	0	0	0	0	0	22	0	0	0	0	0	0	0	0	0	0	0	0	0	Myxococcota	Myxococcia	Myxococcales	Myxococcaceae	unknown	unknown
OTU1812	0	0	0	0	0	0	0	0	0	0	0	0	0	0	5	0	0	0	0	0	0	0	0	0	0	0	0	0	0	0	Methylomirabilota	Methylomirabilia	Rokubacteriales	unknown	unknown	uncultured_bacterium
OTU1813	0	0	0	0	74	0	0	0	0	0	0	0	0	0	0	0	0	0	0	0	0	57	0	0	0	0	0	0	0	0	Gemmatimonadota	Gemmatimonadetes	Gemmatimonadales	Gemmatimonadaceae	Roseisolibacter	uncultured_bacterium
OTU1814	0	54	0	0	0	0	0	0	0	0	0	0	0	0	2	0	0	0	0	0	0	0	0	0	0	0	0	0	0	0	Firmicutes	Clostridia	Lachnospirales	Lachnospiraceae	unknown	unknown
OTU1815	0	16	0	0	0	0	0	0	0	0	0	0	0	0	0	0	0	0	0	0	0	0	0	0	0	0	0	0	0	0	Firmicutes	Bacilli	RF39	unknown	unknown	uncultured_bacterium
OTU1816	0	0	0	0	0	0	0	0	0	0	0	0	0	0	4	0	4	0	27	0	0	0	0	0	0	0	0	0	0	0	Firmicutes	Clostridia	Lachnospirales	Lachnospiraceae	Eubacterium_xylanophilum_group	uncultured_bacterium
OTU1817	0	0	0	0	0	0	0	0	0	0	0	0	0	0	6	0	0	0	0	0	0	0	0	0	0	0	0	0	0	0	Bacteroidota	Bacteroidia	Bacteroidales	Dysgonomonadaceae	Proteiniphilum	unknown
OTU1818	0	0	0	37	0	0	0	0	0	0	0	0	0	0	0	0	0	0	0	0	0	0	0	0	0	0	0	0	0	0	Patescibacteria	Parcubacteria	Candidatus_Kaiserbacteria	unknown	unknown	unknown
OTU1819	0	0	0	0	0	0	0	0	0	0	0	0	0	0	13	0	0	0	0	0	0	0	0	0	0	0	0	0	0	0	Actinobacteriota	Thermoleophilia	Solirubrobacterales	Solirubrobacteraceae	Solirubrobacter	metagenome
OTU1820	0	0	0	0	0	0	0	0	0	0	0	0	0	0	4	0	0	0	0	0	0	0	0	0	0	0	0	0	0	0	Actinobacteriota	Coriobacteriia	Coriobacteriales	Coriobacteriaceae	Collinsella	Collinsella_stercoris
OTU1821	0	0	0	0	0	0	0	0	1	0	0	0	0	0	0	0	0	0	0	0	0	0	0	0	0	0	0	0	17	0	Bacteroidota	Bacteroidia	Cytophagales	Microscillaceae	Ohtaekwangia	uncultured_bacterium
OTU1822	0	0	0	0	0	2	0	0	0	0	0	0	0	0	0	0	0	0	0	0	0	0	0	0	0	0	0	0	0	0	Proteobacteria	Alphaproteobacteria	Caulobacterales	Hyphomonadaceae	SWB02	unknown
OTU1823	0	49	0	0	0	0	0	0	0	0	0	0	0	0	4	0	0	0	0	0	0	0	0	0	0	0	0	0	0	0	Firmicutes	Clostridia	Oscillospirales	Oscillospiraceae	unknown	unknown
OTU1824	0	0	0	0	0	0	0	0	0	0	0	0	0	0	0	0	45	0	0	0	0	0	0	0	0	0	0	0	0	0	Chloroflexi	Anaerolineae	unknown	unknown	unknown	unknown
OTU1825	0	0	0	0	0	0	0	0	0	0	0	0	0	0	0	0	0	0	1	0	0	60	0	0	0	0	0	0	0	0	Myxococcota	Myxococcia	Myxococcales	Anaeromyxobacteraceae	Anaeromyxobacter	uncultured_bacterium
OTU1826	0	0	0	0	0	0	0	0	0	0	0	0	0	0	2	0	32	0	0	0	0	0	0	0	0	0	0	0	0	0	Firmicutes	Clostridia	Oscillospirales	UCG_010	unknown	unidentified
OTU1827	0	0	0	0	52	0	0	0	0	0	0	128	0	0	32	0	13	0	0	6	0	0	0	0	0	0	0	0	0	37	Firmicutes	Bacilli	Erysipelotrichales	Erysipelotrichaceae	Allobaculum	uncultured_bacterium
OTU1828	0	0	0	0	0	0	0	0	0	0	0	0	0	0	10	0	0	0	0	0	0	0	0	0	0	0	0	0	0	0	Acidobacteriota	Acidobacteriae	Bryobacterales	Bryobacteraceae	Bryobacter	uncultured_soil_bacterium
OTU1829	0	61	0	0	0	0	0	0	0	0	0	0	0	0	0	0	0	0	0	0	0	0	0	0	0	0	0	0	0	0	Firmicutes	Clostridia	Lachnospirales	Lachnospiraceae	Lachnospiraceae_UCG_010	uncultured_bacterium
OTU1830	0	0	0	0	0	0	0	10	0	0	0	0	0	0	3	0	0	0	0	0	0	0	0	0	0	0	0	0	0	0	Acidobacteriota	Acidobacteriae	Acidobacteriales	Acidobacteriaceae__Subgroup_1_	unknown	unknown
OTU1831	0	0	0	0	0	0	0	0	0	0	0	0	0	0	2	0	0	0	0	0	0	0	0	0	0	0	0	0	0	0	Actinobacteriota	Coriobacteriia	Coriobacteriales	Eggerthellaceae	Gordonibacter	uncultured_bacterium
OTU1832	0	0	0	0	0	0	0	0	0	0	0	0	0	0	3	0	0	0	0	0	0	0	0	0	0	0	0	0	0	0	Acidobacteriota	Subgroup_18	unknown	unknown	unknown	uncultured_bacterium
OTU1833	0	0	0	0	0	0	0	0	0	0	1	0	0	0	86	0	0	0	0	0	0	0	0	0	0	0	0	0	0	0	Firmicutes	Negativicutes	Veillonellales_Selenomonadales	Veillonellaceae	Megasphaera	unknown
OTU1834	0	0	0	0	0	0	0	0	0	0	0	0	0	0	2	0	0	0	0	0	0	0	0	0	0	0	0	0	0	0	Gemmatimonadota	Gemmatimonadetes	Gemmatimonadales	Gemmatimonadaceae	Gemmatimonas	uncultured_bacterium
OTU1835	0	0	72	0	0	8	0	0	1	0	0	0	0	1	50	0	0	36	0	1	0	0	82	0	0	0	1	0	0	65	Bacteroidota	Bacteroidia	Bacteroidales	Rikenellaceae	Alistipes	uncultured_Alistipes_sp.
OTU1837	0	0	0	0	0	0	0	0	0	0	0	0	0	0	0	0	0	1	0	32	0	0	0	0	0	0	0	0	0	0	Proteobacteria	Gammaproteobacteria	Xanthomonadales	Xanthomonadaceae	unknown	Luteimonas_sp._FS43
OTU1838	0	0	0	0	0	0	0	0	0	0	0	0	26	0	0	0	0	0	0	0	0	0	0	0	0	0	0	0	0	0	Proteobacteria	Alphaproteobacteria	Kiloniellales	Fodinicurvataceae	unknown	uncultured_compost_bacterium
OTU1839	0	9	0	0	0	3	0	0	15	0	0	81	0	0	12	0	0	0	4	0	53	28	0	0	90	0	0	0	0	32	Proteobacteria	Gammaproteobacteria	Enterobacterales	Morganellaceae	Morganella	Morganella_morganii
OTU1840	0	0	0	0	0	8	0	18	0	0	0	0	0	0	1	0	0	0	0	0	0	27	0	1	0	0	0	0	0	0	Nitrospirota	Nitrospiria	Nitrospirales	Nitrospiraceae	Nitrospira	uncultured_organism
OTU1841	0	0	0	24	0	0	0	0	0	1	0	0	0	0	0	0	0	0	0	0	0	46	0	0	0	0	0	36	0	0	Proteobacteria	Gammaproteobacteria	unknown	unknown	unknown	unknown
OTU1842	0	0	0	0	0	0	0	0	0	0	0	0	0	0	0	0	0	0	7	0	0	0	0	0	0	0	0	0	0	0	Firmicutes	Bacilli	Erysipelotrichales	Erysipelotrichaceae	Erysipelothrix	unknown
OTU1843	0	0	0	0	0	0	0	0	0	0	0	0	36	0	0	0	0	0	0	0	0	0	0	0	0	0	0	0	0	0	Firmicutes	Bacilli	Bacillales	Bacillaceae	Bacillus	unknown
OTU1844	0	0	0	0	0	0	0	0	0	0	0	0	0	0	0	0	0	0	0	0	0	0	0	0	0	0	133	0	1	0	Myxococcota	Polyangia	Polyangiales	Sandaracinaceae	unknown	metagenome
OTU1845	0	17	0	0	0	0	0	0	0	0	0	0	0	0	5	0	0	0	0	0	0	0	0	0	0	0	0	0	0	0	Bacteroidota	Bacteroidia	Bacteroidales	Dysgonomonadaceae	Dysgonomonas	Dysgonomonas_mossii
OTU1846	0	5	0	0	0	0	0	0	0	0	0	0	0	0	0	0	0	0	0	0	0	0	0	0	0	0	0	0	0	0	Bacteroidota	Bacteroidia	Bacteroidales	Muribaculaceae	unknown	uncultured_bacterium
OTU1848	0	0	0	0	0	0	0	0	0	0	0	0	0	114	0	0	0	0	0	0	0	0	0	0	0	0	0	0	0	0	Actinobacteriota	Acidimicrobiia	Microtrichales	unknown	unknown	uncultured_bacterium
OTU1849	0	0	0	0	0	8	0	0	0	0	0	0	0	0	0	1	0	0	0	0	0	0	0	0	0	0	0	0	0	0	Deinococcota	Deinococci	Deinococcales	Deinococcaceae	Deinococcus	unknown
OTU1850	0	0	0	10	62	0	0	12	62	0	0	0	0	0	21	0	0	0	25	0	0	1	125	0	74	0	0	53	0	0	Fusobacteriota	Fusobacteriia	Fusobacteriales	Fusobacteriaceae	Fusobacterium	unknown
OTU1851	0	0	0	0	0	7	0	0	0	0	0	0	0	0	0	0	0	0	0	0	0	0	0	0	0	0	0	0	0	0	Proteobacteria	Alphaproteobacteria	unknown	unknown	unknown	uncultured_Rhodospirillales_bacterium
OTU1852	0	0	0	0	0	0	0	6	0	0	0	0	0	0	0	0	0	0	0	0	0	0	0	0	0	0	0	0	0	0	Actinobacteriota	MB_A2_108	unknown	unknown	unknown	unknown
OTU1853	0	0	38	0	0	0	0	0	1	0	0	0	0	0	0	0	0	0	0	0	0	0	0	0	0	0	0	0	0	0	Bacteroidota	Bacteroidia	Bacteroidales	Muribaculaceae	unknown	unknown
OTU1854	0	0	0	0	40	0	0	0	0	0	0	0	0	0	0	0	0	0	0	0	0	0	0	0	0	0	0	0	0	0	Firmicutes	Bacilli	Mycoplasmatales	Mycoplasmataceae	Ureaplasma	uncultured_bacterium
OTU1855	0	0	0	0	0	0	0	0	0	0	0	0	0	0	1	0	0	0	0	0	0	0	0	0	0	0	0	0	0	0	Bacteroidota	Bacteroidia	Bacteroidales	Prevotellaceae	Alloprevotella	uncultured_bacterium
OTU1856	83	64	32	0	33	14	0	1	32	1	0	41	0	0	0	0	67	0	0	0	0	0	0	0	0	20	0	23	0	0	Bacteroidota	Bacteroidia	Bacteroidales	Prevotellaceae	Prevotellaceae_UCG_001	uncultured_bacterium
OTU1857	0	0	0	0	0	0	0	0	0	0	0	0	0	0	0	0	0	19	0	0	0	0	0	0	0	0	0	0	0	0	Bacteroidota	Bacteroidia	Bacteroidales	Bacteroidaceae	Bacteroides	unknown
OTU1858	58	19	88	13	126	72	27	0	28	49	1	27	23	1	1	2	132	35	0	41	0	0	18	0	81	0	0	46	77	43	Desulfobacterota	Desulfovibrionia	Desulfovibrionales	Desulfovibrionaceae	Desulfovibrio	uncultured_bacterium
OTU1859	0	0	0	0	0	3	0	0	0	0	0	0	0	0	0	0	0	0	0	0	0	0	0	0	0	0	0	0	0	0	Gemmatimonadota	Gemmatimonadetes	Gemmatimonadales	Gemmatimonadaceae	unknown	Gemmatimonadetes_bacterium_LX87
OTU1860	0	0	0	0	0	0	0	0	0	0	0	0	0	0	0	0	11	0	13	0	0	0	0	0	0	0	0	23	0	0	Firmicutes	Bacilli	Bacillales	Bacillaceae	unknown	unknown
OTU1861	91	0	0	0	0	0	0	0	0	0	0	0	0	0	0	0	0	0	0	0	0	0	0	0	0	0	0	0	0	0	Firmicutes	Clostridia	Oscillospirales	Ruminococcaceae	Ruminococcus	unknown
OTU1862	0	30	0	0	0	0	0	0	0	0	0	0	0	0	0	0	0	0	0	0	0	0	0	0	0	0	0	0	0	0	Firmicutes	Clostridia	Oscillospirales	Oscillospiraceae	unknown	unknown
OTU1863	0	0	0	0	0	0	0	0	0	0	0	0	0	0	0	0	0	0	0	0	32	0	0	0	0	0	0	0	0	0	Firmicutes	Clostridia	Oscillospirales	Ruminococcaceae	Anaerotruncus	unknown
OTU1864	0	0	0	0	0	0	0	0	0	0	1	0	0	0	36	0	0	0	0	0	0	0	0	0	0	0	0	0	0	0	Firmicutes	Clostridia	Lachnospirales	Lachnospiraceae	Lachnospiraceae_NK4A136_group	uncultured_bacterium
OTU1865	0	0	0	0	0	0	0	0	0	0	0	0	0	1	9	0	0	0	0	0	0	0	0	0	0	0	0	0	0	0	Proteobacteria	Alphaproteobacteria	Rhizobiales	Pleomorphomonadaceae	unknown	unknown
OTU1866	0	0	0	0	0	0	0	0	0	0	0	0	0	0	0	0	0	0	0	0	0	0	5	0	0	0	0	0	0	0	Actinobacteriota	Actinobacteria	Propionibacteriales	Propionibacteriaceae	unknown	uncultured_Propionibacteriaceae_bacterium
OTU1867	0	0	0	0	0	0	0	0	0	0	0	0	0	0	0	0	0	0	52	0	0	0	0	0	0	0	0	0	0	0	Firmicutes	Clostridia	Peptostreptococcales_Tissierellales	Family_XI	Tissierella	uncultured_Tissierella_sp.
OTU1868	0	0	0	0	0	0	0	0	0	0	0	0	0	0	0	26	0	0	0	0	0	0	0	0	0	0	0	0	0	0	Bacteroidota	Bacteroidia	Chitinophagales	Chitinophagaceae	Segetibacter	uncultured_bacterium
OTU1869	0	0	0	0	0	0	0	0	0	0	0	0	0	0	6	0	0	0	0	0	0	0	0	0	0	0	0	0	0	0	Firmicutes	Clostridia	Clostridia_UCG_014	unknown	unknown	gut_metagenome
OTU1870	0	0	0	0	0	10	0	0	0	0	0	0	0	0	0	0	0	0	0	0	0	0	0	0	0	0	0	0	0	0	Proteobacteria	Gammaproteobacteria	PLTA13	unknown	unknown	uncultured_gamma_proteobacterium
OTU1871	0	0	0	0	0	0	0	0	0	0	0	0	0	0	0	0	0	0	9	0	0	0	0	0	0	0	0	0	0	0	Proteobacteria	Alphaproteobacteria	Reyranellales	Reyranellaceae	unknown	uncultured_bacterium
OTU1872	0	0	0	0	42	0	0	0	0	0	0	0	0	0	0	0	0	0	0	0	0	0	0	0	0	0	0	0	0	0	Bacteroidota	Bacteroidia	Cytophagales	Spirosomaceae	Emticicia	Emticicia_sp._JJ014
OTU1873	0	0	0	0	0	0	0	0	0	0	0	0	0	0	11	0	0	0	0	0	0	0	0	0	0	0	0	0	0	0	Actinobacteriota	Actinobacteria	Propionibacteriales	Nocardioidaceae	Kribbella	Kribbella_karoonensis
OTU1874	0	0	0	0	0	12	0	0	0	0	0	0	0	0	0	0	0	0	0	0	0	0	0	0	0	0	0	0	0	0	Proteobacteria	Alphaproteobacteria	Rhizobiales	KF_JG30_B3	unknown	unknown
OTU1875	0	0	0	0	0	3	0	0	0	0	0	0	0	0	0	0	0	0	0	0	0	0	0	0	0	0	0	0	0	0	Firmicutes	Clostridia	Peptostreptococcales_Tissierellales	Thermotaleaceae	Anaerosolibacter	uncultured_bacterium
OTU1876	0	0	0	0	0	0	0	0	0	0	0	0	0	0	0	0	0	0	0	0	0	0	0	11	0	0	0	0	0	0	Proteobacteria	Gammaproteobacteria	Burkholderiales	Burkholderiaceae	Lautropia	unknown
OTU1877	0	50	0	0	0	0	0	0	0	0	0	0	0	0	4	0	0	0	0	0	0	0	0	0	0	0	0	0	0	0	Bacteroidota	Bacteroidia	Bacteroidales	Muribaculaceae	unknown	uncultured_bacterium
OTU1878	0	0	0	0	0	0	0	0	50	0	0	0	0	0	0	0	0	0	0	0	0	0	0	0	0	0	0	0	0	0	Proteobacteria	Gammaproteobacteria	Coxiellales	Coxiellaceae	Coxiella	unknown
OTU1879	0	0	0	0	0	2	0	0	0	0	0	0	0	0	0	0	0	0	0	0	0	0	0	0	0	0	0	0	0	0	Verrucomicrobiota	Verrucomicrobiae	Pedosphaerales	Pedosphaeraceae	unknown	uncultured_bacterium
OTU1880	0	0	0	43	0	0	0	0	0	0	0	0	0	0	0	0	0	0	0	0	0	0	33	0	0	0	0	0	0	0	Campylobacterota	Campylobacteria	Campylobacterales	Arcobacteraceae	Pseudarcobacter	uncultured_bacterium
OTU1881	0	0	0	0	15	0	0	0	0	0	0	0	0	0	0	0	0	0	0	0	0	0	0	0	0	0	0	0	0	0	Firmicutes	Clostridia	Lachnospirales	Lachnospiraceae	unknown	unknown
OTU1882	0	0	0	0	0	0	0	0	0	0	0	0	0	0	0	0	0	0	1	0	0	0	0	0	1	0	0	0	0	40	Firmicutes	Clostridia	Clostridiales	Clostridiaceae	Clostridium_sensu_stricto_13	Clostridium_tunisiense
OTU1883	0	0	0	0	0	0	0	6	0	0	0	0	0	1	8	0	0	20	13	0	0	0	0	0	56	45	0	0	0	0	Proteobacteria	Gammaproteobacteria	Pseudomonadales	Moraxellaceae	Acinetobacter	Acinetobacter_ursingii_DSM_16037_=_CIP_107286
OTU1884	0	0	0	0	0	0	0	7	0	0	9	0	0	0	0	0	0	0	0	0	0	0	0	0	0	0	0	0	0	0	Firmicutes	Bacilli	Lactobacillales	Carnobacteriaceae	Dolosigranulum	uncultured_bacterium
OTU1885	0	26	0	0	0	0	0	0	0	32	0	25	0	0	0	0	0	0	0	0	0	0	0	0	0	0	0	0	0	0	Proteobacteria	Gammaproteobacteria	Xanthomonadales	Xanthomonadaceae	Pseudoxanthomonas	Pseudoxanthomonas_suwonensis_11-1
OTU1886	0	0	0	0	0	0	0	3	0	0	0	0	0	0	0	0	0	0	0	0	0	0	0	0	0	0	0	0	0	0	Proteobacteria	Alphaproteobacteria	Acetobacterales	Acetobacteraceae	unknown	unknown
OTU1887	0	0	0	0	0	9	0	0	0	0	0	0	0	0	0	0	0	0	0	0	0	0	0	0	0	0	0	0	0	0	Acidobacteriota	Acidobacteriae	Bryobacterales	Bryobacteraceae	Bryobacter	uncultured_Acidobacteria_bacterium
OTU1888	0	0	0	0	0	0	0	0	0	0	0	0	0	0	4	0	0	0	0	0	0	0	0	0	0	0	0	0	0	0	Bacteroidota	Bacteroidia	Bacteroidales	Muribaculaceae	unknown	uncultured_bacterium
OTU1889	0	0	0	0	0	8	0	0	0	0	0	0	0	0	0	0	0	0	0	0	0	0	0	0	0	0	0	0	0	0	Proteobacteria	Gammaproteobacteria	Burkholderiales	Nitrosomonadaceae	MND1	unknown
OTU1890	0	0	0	0	0	0	0	0	0	47	0	0	0	0	0	0	0	0	0	0	0	0	0	0	0	0	0	0	0	0	Cyanobacteria	Cyanobacteriia	Cyanobacteriales	Nostocaceae	Calothrix_PCC_6303	Calothrix_sp._PCC_6303
OTU1891	0	0	0	0	0	0	0	0	0	0	0	0	0	0	0	0	7	0	0	0	0	0	0	0	0	0	0	0	0	0	Proteobacteria	Gammaproteobacteria	Burkholderiales	Burkholderiaceae	Limnobacter	uncultured_bacterium
OTU1892	0	0	0	0	0	0	0	0	0	0	0	0	0	0	3	0	0	0	0	0	0	0	0	1	0	0	0	0	0	0	Bacteroidota	Bacteroidia	Flavobacteriales	Flavobacteriaceae	Flavobacterium	unknown
OTU1893	0	0	0	0	0	0	0	0	0	0	0	0	0	0	0	0	0	0	0	0	0	0	0	0	0	0	0	0	48	0	Bacteroidota	Bacteroidia	Bacteroidales	Rikenellaceae	unknown	uncultured_bacterium
OTU1894	0	0	0	0	0	0	0	0	0	0	0	0	0	45	0	1	0	0	0	0	0	0	0	0	0	0	0	4	0	0	Firmicutes	Clostridia	Lachnospirales	Lachnospiraceae	unknown	uncultured_bacterium
OTU1895	0	0	0	0	0	0	0	0	0	0	0	0	0	0	0	0	0	0	0	0	0	24	0	0	0	0	0	0	0	0	Nitrospinota	P9X2b3D02	unknown	unknown	unknown	uncultured_prokaryote
OTU1896	0	0	0	0	0	0	0	0	0	0	0	0	0	0	1	0	0	6	0	0	0	0	0	0	0	0	0	0	0	0	Bacteroidota	Bacteroidia	Bacteroidales	Paludibacteraceae	F0058	uncultured_bacterium
OTU1897	1	58	12	33	38	12	0	0	27	1	0	0	1	1	24	0	164	0	17	84	60	0	55	46	0	0	65	20	0	0	Firmicutes	Clostridia	Lachnospirales	Lachnospiraceae	unknown	uncultured_bacterium
OTU1898	0	1	0	0	38	0	0	0	0	0	0	0	0	0	0	0	0	0	0	0	0	0	0	0	0	0	0	0	0	0	Bacteroidota	Bacteroidia	Cytophagales	Microscillaceae	unknown	uncultured_Ohtaekwangia_sp.
OTU1901	0	17	0	0	0	0	0	0	0	0	0	0	0	0	0	0	0	0	0	0	0	0	0	0	0	0	0	0	0	0	Bacteroidota	Bacteroidia	Chitinophagales	Chitinophagaceae	Dinghuibacter	uncultured_bacterium
OTU1902	0	0	0	0	0	0	27	0	0	0	0	0	0	62	10	0	0	0	26	0	0	0	29	0	0	0	0	0	0	0	Bacteroidota	Bacteroidia	Flavobacteriales	Flavobacteriaceae	Capnocytophaga	Capnocytophaga_sputigena
OTU1903	0	0	0	0	0	2	0	0	0	0	0	0	0	0	0	0	0	0	0	0	0	0	0	0	0	0	0	0	0	0	Bacteroidota	Bacteroidia	Chitinophagales	Chitinophagaceae	unknown	uncultured_soil_bacterium
OTU1904	0	0	0	0	0	0	0	0	0	0	0	0	0	0	0	0	0	0	0	0	0	0	0	0	0	0	0	0	0	79	Actinobacteriota	Actinobacteria	Micrococcales	unknown	unknown	unknown
OTU1906	0	27	0	0	0	0	0	0	0	0	0	0	0	0	0	0	0	0	0	0	0	0	0	0	0	0	0	0	0	0	Bacteroidota	Bacteroidia	Bacteroidales	Muribaculaceae	unknown	uncultured_bacterium
OTU1907	0	0	0	0	0	0	0	0	0	0	0	0	0	0	0	0	0	0	0	0	0	0	17	0	0	0	0	0	0	0	Bacteroidota	Bacteroidia	Sphingobacteriales	unknown	unknown	unknown
OTU1908	0	0	0	22	0	0	29	0	0	0	0	0	0	149	0	0	1	0	0	1	0	32	0	0	0	0	0	0	90	0	Proteobacteria	Alphaproteobacteria	Sphingomonadales	Sphingomonadaceae	Porphyrobacter	uncultured_bacterium
OTU1909	0	0	0	0	0	0	0	0	32	0	0	0	0	0	0	0	0	0	0	0	0	0	0	0	0	0	0	0	0	0	Latescibacterota	unknown	unknown	unknown	unknown	unknown
OTU1910	0	0	0	0	0	0	0	0	0	0	0	0	0	0	0	0	0	0	0	0	0	0	0	0	0	0	0	0	0	0	Cyanobacteria	Cyanobacteriia	Cyanobacteriales	Phormidiaceae	Tychonema_CCAP_1459_11B	uncultured_bacterium
OTU1911	1	0	66	0	0	0	3	0	27	0	0	0	1	0	16	0	19	0	0	0	0	0	0	0	0	0	0	0	0	0	Firmicutes	Clostridia	Lachnospirales	Lachnospiraceae	unknown	uncultured_bacterium
OTU1912	0	0	0	0	0	0	0	0	0	0	0	0	0	0	1	108	0	0	0	0	0	0	0	0	0	0	0	0	0	0	Proteobacteria	Gammaproteobacteria	Burkholderiales	Rhodocyclaceae	Zoogloea	unknown
OTU1913	0	16	0	0	0	0	0	0	0	0	0	0	0	0	0	0	0	0	0	0	0	25	0	0	0	0	0	0	0	0	Firmicutes	Clostridia	Lachnospirales	Lachnospiraceae	Frisingicoccus	unknown
OTU1914	0	6	12	1	0	4	0	32	0	0	0	0	0	0	4	0	0	0	0	0	0	0	18	77	0	1	0	1	0	0	Proteobacteria	Alphaproteobacteria	Rhizobiales	Devosiaceae	Devosia	unknown
OTU1915	0	0	0	0	0	0	0	0	0	0	0	0	0	0	0	0	0	0	4	0	0	0	0	0	0	0	0	0	0	0	Firmicutes	Clostridia	Lachnospirales	Lachnospiraceae	Eubacterium_hallii_group	uncultured_bacterium
OTU1916	0	0	0	0	0	0	0	0	0	0	0	0	0	0	4	0	0	0	0	0	0	0	0	0	0	0	0	0	0	0	Acidobacteriota	Acidobacteriae	Acidobacteriales	unknown	unknown	uncultured_Acidobacteria_bacterium
OTU1917	0	0	0	0	0	6	0	0	0	0	0	0	0	0	0	0	0	0	0	0	0	0	53	0	0	0	0	0	0	0	Acidobacteriota	Vicinamibacteria	Vicinamibacterales	Vicinamibacteraceae	unknown	uncultured_Acidobacteria_bacterium
OTU1918	0	37	1	1	12	0	7	1	0	1	0	2	0	0	43	0	0	61	4	0	47	13	15	0	31	1	0	42	50	20	Firmicutes	Clostridia	Clostridiales	Clostridiaceae	Clostridium_sensu_stricto_1	metagenome
OTU1919	0	5	0	0	0	0	0	0	0	0	0	0	0	0	17	0	0	0	0	0	0	0	0	0	0	0	0	0	0	0	Bacteroidota	Bacteroidia	Bacteroidales	Prevotellaceae	Prevotella	uncultured_bacterium
OTU1920	3572	1487	2553	1502	2398	902	1979	1282	3436	2666	7078	5388	6315	4063	514	5884	1139	6530	2037	3349	4178	2195	792	3714	3652	5249	5481	1746	2682	3785	Proteobacteria	Gammaproteobacteria	Pseudomonadales	Moraxellaceae	Acinetobacter	unknown
OTU1921	0	0	0	0	0	0	0	0	0	0	0	0	0	0	20	0	0	0	0	0	0	0	0	0	0	0	0	0	0	0	Fusobacteriota	Fusobacteriia	Fusobacteriales	Leptotrichiaceae	Leptotrichia	unknown
OTU1922	0	0	0	0	0	12	0	0	0	0	0	0	0	0	0	0	0	0	0	0	0	0	0	0	0	0	0	0	0	0	Proteobacteria	Gammaproteobacteria	Pseudomonadales	unknown	unknown	unknown
OTU1923	0	0	0	0	0	0	0	0	0	0	0	0	0	0	0	0	0	0	0	0	0	0	17	0	0	0	0	0	0	0	Bacteroidota	Bacteroidia	Chitinophagales	Chitinophagaceae	unknown	unknown
OTU1924	0	0	0	2	0	0	0	0	0	0	0	0	0	0	0	0	0	0	0	0	0	0	0	0	42	0	0	0	0	0	Proteobacteria	Alphaproteobacteria	Rhizobiales	Beijerinckiaceae	Methylocystis	uncultured_bacterium
OTU1925	0	0	0	0	0	0	0	0	0	0	0	0	0	0	0	0	0	0	0	0	0	0	0	0	0	0	0	16	0	0	Proteobacteria	Alphaproteobacteria	Rhizobiales	Xanthobacteraceae	Pseudorhodoplanes	uncultured_bacterium
OTU1926	0	0	0	0	0	0	0	0	0	0	0	0	0	48	0	0	0	0	0	0	0	0	0	0	0	0	0	0	0	0	Bacteroidota	Bacteroidia	Flavobacteriales	Flavobacteriaceae	unknown	unknown
OTU1927	103	0	0	0	0	0	0	0	0	0	0	0	0	0	0	0	0	0	0	0	0	0	0	0	0	0	0	0	0	0	Proteobacteria	Alphaproteobacteria	Azospirillales	Azospirillaceae	Skermanella	uncultured_bacterium
OTU1928	0	0	0	0	0	0	0	0	2	0	0	0	0	0	0	0	0	0	0	0	0	0	0	0	0	0	0	0	0	0	Firmicutes	Clostridia	Clostridia_vadinBB60_group	unknown	unknown	uncultured_bacterium
OTU1929	0	0	0	0	0	0	0	0	0	0	0	0	79	0	0	0	0	0	0	0	0	0	0	0	0	0	0	0	0	0	Proteobacteria	Gammaproteobacteria	Enterobacterales	Idiomarinaceae	Idiomarina	uncultured_bacterium
OTU1930	0	0	0	0	0	0	0	0	0	0	0	0	0	0	0	0	0	0	0	0	0	0	0	0	0	0	0	0	27	0	Actinobacteriota	Actinobacteria	Propionibacteriales	Nocardioidaceae	Nocardioides	unknown
OTU1931	0	0	0	0	0	0	0	0	0	0	0	0	0	0	0	0	0	0	7	0	0	0	0	0	0	0	0	0	0	0	Bacteroidota	Bacteroidia	Bacteroidales	Dysgonomonadaceae	Proteiniphilum	uncultured_Bacteroidales_bacterium
OTU1932	0	18	0	0	0	0	0	0	0	0	0	0	0	0	0	0	0	0	0	0	0	0	0	0	0	0	0	0	0	0	Bacteroidota	Bacteroidia	Bacteroidales	Muribaculaceae	unknown	uncultured_bacterium
OTU1933	0	0	21	0	24	0	48	0	155	36	0	152	0	0	0	0	3	0	582	65	15	1	0	0	271	0	0	0	98	21	Proteobacteria	Gammaproteobacteria	Burkholderiales	Alcaligenaceae	Paenalcaligenes	Paenalcaligenes_hominis
OTU1934	0	0	0	0	0	0	0	0	0	0	7	0	0	0	0	0	0	0	0	0	0	0	0	0	17	0	0	30	0	1	Proteobacteria	Gammaproteobacteria	Burkholderiales	Comamonadaceae	unknown	unknown
OTU1935	0	0	0	0	0	0	0	0	0	0	0	0	15	0	0	0	50	1	0	0	0	0	0	0	0	0	0	0	0	0	Bacteroidota	Bacteroidia	Bacteroidales	Muribaculaceae	unknown	uncultured_Muribaculaceae_bacterium
OTU1936	0	13	0	138	67	21	36	81	61	29	0	38	88	135	125	1	5	0	0	2	20	88	228	183	0	114	191	6	17	97	Proteobacteria	Gammaproteobacteria	Burkholderiales	Comamonadaceae	Pelomonas	uncultured_bacterium
OTU1937	0	0	0	0	0	0	0	0	0	0	0	0	0	0	1	0	0	0	0	0	0	0	0	0	0	0	0	0	0	0	Acidobacteriota	Acidobacteriae	Bryobacterales	Bryobacteraceae	Bryobacter	uncultured_bacterium
OTU1938	0	0	0	0	0	0	0	0	0	0	0	0	31	0	0	0	0	0	0	0	0	0	0	0	0	0	0	0	0	0	Actinobacteriota	Thermoleophilia	Solirubrobacterales	67_14	unknown	unknown
OTU1939	0	0	15	1	0	2	0	3	0	0	0	0	0	2	0	0	0	0	0	34	0	57	0	0	0	0	0	0	0	0	Firmicutes	Clostridia	Clostridia_vadinBB60_group	unknown	unknown	unidentified
OTU1940	52	24	1	23	45	33	116	0	142	1	3	1	43	44	27	0	95	65	41	0	66	0	26	35	41	0	0	130	32	44	Bacteroidota	Bacteroidia	Bacteroidales	Muribaculaceae	unknown	uncultured_Bacteroidales_bacterium
OTU1941	0	0	0	23	0	0	0	0	0	0	0	0	0	0	0	0	0	0	0	0	0	0	4	0	0	18	0	1	0	0	Firmicutes	Clostridia	Clostridia_vadinBB60_group	unknown	unknown	unidentified
OTU1942	0	52	1	0	14	26	0	0	0	0	0	3	0	0	65	1	34	0	0	44	0	0	27	0	0	0	0	20	0	0	Proteobacteria	Gammaproteobacteria	Burkholderiales	Sutterellaceae	Parasutterella	uncultured_organism
OTU1943	40	0	0	0	0	0	0	0	0	0	0	0	0	0	0	0	0	0	0	0	0	0	0	0	0	0	0	0	0	0	Acidobacteriota	Vicinamibacteria	Vicinamibacterales	unknown	unknown	unknown
OTU1944	0	0	0	0	0	0	0	0	0	0	0	0	0	0	5	0	0	0	0	0	0	0	0	0	0	0	0	0	0	0	Acidobacteriota	Vicinamibacteria	Vicinamibacterales	unknown	unknown	unknown
OTU1945	0	0	0	0	0	0	0	0	0	0	0	0	0	0	0	0	0	0	0	0	0	0	17	0	0	0	0	0	0	0	Deinococcota	Deinococci	Deinococcales	Trueperaceae	Truepera	uncultured_endolithic_bacterium
OTU1946	0	0	0	0	0	0	0	0	0	0	0	0	0	0	0	1	0	0	20	0	0	0	34	0	0	0	0	0	0	0	Bacteroidota	Bacteroidia	Flavobacteriales	Weeksellaceae	Bergeyella	unknown
OTU1947	0	0	0	0	0	0	0	0	0	0	0	0	0	0	6	0	0	0	0	0	0	0	0	0	0	0	0	0	0	0	Proteobacteria	Gammaproteobacteria	Burkholderiales	Comamonadaceae	Tepidimonas	unknown
OTU1948	0	27	0	0	0	0	0	0	0	0	0	0	0	0	12	0	0	0	0	0	0	0	0	0	0	0	0	0	0	0	Bacteroidota	Bacteroidia	Bacteroidales	Muribaculaceae	unknown	uncultured_bacterium
OTU1949	0	18	0	0	0	0	0	0	0	0	0	0	0	0	0	0	0	0	0	0	0	0	0	0	0	0	0	0	0	0	Firmicutes	Clostridia	Peptococcales	Peptococcaceae	unknown	unidentified
OTU1950	0	0	0	0	0	0	0	0	0	0	0	0	6	0	0	0	0	0	0	0	0	0	0	0	0	0	0	0	0	0	Proteobacteria	Gammaproteobacteria	Gammaproteobacteria_Incertae_Sedis	unknown	Acidibacter	unknown
OTU1951	0	0	0	0	0	0	0	0	0	0	0	63	0	0	44	0	0	0	0	0	0	0	0	0	0	0	0	0	0	0	Firmicutes	Clostridia	Lachnospirales	Lachnospiraceae	Roseburia	uncultured_bacterium
OTU1952	0	0	0	4	0	0	0	0	0	0	0	0	0	0	2	0	0	0	0	0	0	0	0	0	49	0	0	0	0	1	Firmicutes	Clostridia	Clostridiales	Clostridiaceae	Clostridium_sensu_stricto_1	Clostridium_aurantibutyricum
OTU1953	0	0	0	0	0	0	0	0	0	0	0	0	0	0	0	0	0	0	0	0	0	31	0	0	0	0	0	0	0	0	Bdellovibrionota	Bdellovibrionia	Bacteriovoracales	Bacteriovoracaceae	Peredibacter	unknown
OTU1954	0	0	65	0	0	0	0	0	0	0	0	0	0	0	13	0	0	0	0	0	62	0	0	0	0	0	0	0	1	0	Actinobacteriota	Actinobacteria	Micrococcales	Micrococcaceae	Arthrobacter	unknown
OTU1955	0	0	0	0	0	0	0	0	0	0	0	0	20	0	0	0	0	0	0	0	0	0	0	0	0	0	0	0	0	0	Firmicutes	Bacilli	Paenibacillales	Paenibacillaceae	Ammoniphilus	uncultured_bacterium
OTU1956	0	0	0	0	0	0	0	0	0	0	0	0	0	0	0	0	0	0	0	0	0	0	0	0	0	0	0	0	15	0	Actinobacteriota	Actinobacteria	Micromonosporales	Micromonosporaceae	Stackebrandtia	Stackebrandtia_nassauensis_DSM_44728
OTU1957	24	0	0	0	0	0	0	0	0	0	0	0	0	0	1	0	0	0	0	0	0	38	15	0	0	0	0	0	0	0	Chloroflexi	Chloroflexia	Thermomicrobiales	JG30_KF_CM45	unknown	uncultured_bacterium
OTU1958	0	0	0	0	0	7	0	0	0	0	0	0	0	0	0	0	0	0	0	0	0	0	0	0	0	0	0	0	0	0	Firmicutes	Clostridia	Peptostreptococcales_Tissierellales	Peptostreptococcaceae	Peptostreptococcus	uncultured_organism
OTU1959	0	0	0	0	0	0	0	0	0	0	0	0	0	0	5	0	0	0	0	0	0	0	0	0	0	0	0	0	0	0	Myxococcota	Myxococcia	Myxococcales	Anaeromyxobacteraceae	Anaeromyxobacter	unknown
OTU1960	0	0	0	0	0	0	0	0	0	0	0	0	0	0	5	0	38	0	0	0	0	0	0	0	0	0	0	0	0	0	Firmicutes	Clostridia	Oscillospirales	Oscillospiraceae	unknown	unknown
OTU1961	0	0	0	0	0	0	0	0	0	0	0	0	0	0	2	0	0	0	0	0	0	0	0	0	0	0	0	0	0	0	Bacteroidota	Bacteroidia	Bacteroidales	Prevotellaceae	Alloprevotella	Prevotellaceae_bacterium_Marseille-P2831
OTU1962	0	0	0	0	0	15	0	0	0	20	0	0	1	0	0	0	0	0	0	0	0	1	0	0	0	0	0	0	0	0	Bacteroidota	Bacteroidia	Bacteroidales	Prevotellaceae	Prevotella	Prevotella_bivia
OTU1964	0	0	0	0	0	0	0	0	0	0	0	0	0	0	9	0	0	0	0	0	0	0	0	0	0	0	0	0	0	0	Patescibacteria	Saccharimonadia	Saccharimonadales	LWQ8	unknown	unknown
OTU1965	0	0	0	0	0	0	0	0	0	0	0	0	0	0	0	0	17	0	0	0	0	0	0	0	0	0	0	0	0	0	Campylobacterota	Campylobacteria	Campylobacterales	Sulfurimonadaceae	Sulfurimonas	uncultured_Campylobacterales_bacterium
OTU1966	0	0	0	0	0	0	0	0	24	0	0	0	0	0	0	0	0	0	0	0	0	0	0	0	0	0	0	0	0	0	Desulfobacterota	Desulfobulbia	Desulfobulbales	Desulfocapsaceae	Desulfobacterium_catecholicum_group	uncultured_bacterium
OTU1967	0	0	0	0	0	0	0	0	0	0	0	0	0	0	4	0	0	0	0	0	0	0	0	0	0	0	0	0	0	0	Proteobacteria	Gammaproteobacteria	Pseudomonadales	Cellvibrionaceae	Cellvibrio	uncultured_gamma_proteobacterium
OTU1968	0	0	0	0	0	0	24	0	0	0	0	0	0	0	0	0	0	0	0	0	0	0	0	0	0	0	0	0	0	0	Proteobacteria	Alphaproteobacteria	Micropepsales	Micropepsaceae	unknown	metagenome
OTU1969	0	0	0	0	0	0	0	0	0	0	0	0	0	0	0	80	0	0	0	0	0	0	0	0	0	0	0	0	0	0	Patescibacteria	Saccharimonadia	Saccharimonadales	unknown	unknown	unknown
OTU1970	8	0	0	0	0	11	0	0	0	0	0	0	0	0	0	0	0	0	0	0	0	0	0	0	0	0	0	0	0	0	Actinobacteriota	Actinobacteria	Streptomycetales	Streptomycetaceae	Streptomyces	unknown
OTU1971	34	15	0	0	0	13	0	0	0	0	0	0	58	0	1	1	31	47	0	0	0	0	0	0	0	0	0	0	34	0	Firmicutes	Clostridia	Lachnospirales	Lachnospiraceae	unknown	Clostridium_sp._Culture-54
OTU1972	0	0	0	0	0	0	0	0	0	0	0	0	2	0	0	0	0	0	0	0	0	0	0	0	0	0	0	0	0	0	Proteobacteria	Alphaproteobacteria	Rhodobacterales	Rhodobacteraceae	Limibaculum	uncultured_bacterium
OTU1973	0	0	0	0	0	0	0	0	0	0	0	0	0	0	0	0	0	0	0	0	0	0	0	0	0	10	0	0	0	0	Firmicutes	Bacilli	Lactobacillales	Carnobacteriaceae	Atopostipes	uncultured_bacterium
OTU1974	0	0	0	1	0	0	0	0	0	0	0	0	45	0	0	0	0	0	0	0	0	0	0	0	0	0	0	0	0	0	Gemmatimonadota	Longimicrobia	Longimicrobiales	Longimicrobiaceae	unknown	uncultured_bacterium
OTU1975	0	0	0	0	0	0	0	0	0	0	0	0	0	0	0	0	0	0	0	0	0	0	0	0	30	0	0	0	0	0	Actinobacteriota	Actinobacteria	Kineosporiales	Kineosporiaceae	Kineococcus	Kineococcus_radiotolerans_SRS30216_=_ATCC_BAA-149
OTU1976	0	9	0	0	30	0	4	0	0	0	0	159	2	0	0	0	21	0	0	0	0	0	9	0	0	0	0	13	0	0	Bacteroidota	Bacteroidia	Bacteroidales	Muribaculaceae	unknown	unknown
OTU1977	0	0	0	0	0	0	0	0	0	0	0	0	0	0	11	1	0	0	0	1	0	36	1	0	0	50	1	0	36	0	Firmicutes	Bacilli	Thermoactinomycetales	Thermoactinomycetaceae	Thermoactinomyces	Thermoactinomyces_vulgaris
OTU1978	0	0	0	0	0	0	0	0	0	0	0	0	0	1	29	0	19	19	0	0	0	0	0	0	0	0	0	0	0	0	Firmicutes	Clostridia	Lachnospirales	Lachnospiraceae	Roseburia	uncultured_bacterium
OTU1979	0	0	0	0	0	0	0	0	0	0	0	0	0	0	0	0	0	0	0	0	0	0	0	0	0	0	0	0	0	0	Patescibacteria	Parcubacteria	Candidatus_Kaiserbacteria	unknown	unknown	uncultured_bacterium
OTU1980	0	38	0	0	0	0	0	1	0	0	0	0	0	0	0	0	0	0	0	0	0	0	0	0	0	0	0	0	0	0	Firmicutes	Negativicutes	Veillonellales_Selenomonadales	Veillonellaceae	Veillonella	unknown
OTU1981	0	0	37	29	93	1	0	0	91	0	4	0	2	95	12	1	12	0	0	0	0	42	36	20	66	3	0	68	2	2	Proteobacteria	Gammaproteobacteria	Burkholderiales	Methylophilaceae	Methylophilus	unknown
OTU1982	0	31	27	0	0	0	14	0	0	0	0	0	0	0	0	0	7	17	35	0	0	0	0	0	0	0	0	36	0	0	Firmicutes	Clostridia	Lachnospirales	Lachnospiraceae	Lachnospiraceae_NK4A136_group	uncultured_bacterium
OTU1983	1	555	217	126	87	5	35	9	90	67	5	0	0	0	2643	2	14	69	53	280	156	65	57	92	157	103	236	201	97	166	Bacteroidota	Bacteroidia	Bacteroidales	Bacteroidaceae	Bacteroides	Bacteroides_vulgatus
OTU1984	0	0	0	0	0	0	0	0	0	0	0	0	0	0	1	0	0	0	0	0	0	0	0	0	0	0	0	0	0	0	Firmicutes	Desulfotomaculia	Desulfotomaculales	Desulfotomaculales_Incertae_Sedis	Desulfallas_Sporotomaculum	Sporotomaculum_syntrophicum
OTU1985	0	0	0	0	0	0	0	0	0	0	0	0	0	0	15	0	0	0	0	0	0	0	0	0	0	0	0	0	0	0	Firmicutes	Clostridia	Lachnospirales	Lachnospiraceae	Lachnospiraceae_FCS020_group	uncultured_organism
OTU1986	0	0	0	0	0	0	0	0	0	0	0	1	1	0	0	141	0	0	0	0	0	0	0	0	0	0	0	0	0	0	Bacteroidota	Bacteroidia	Chitinophagales	Chitinophagaceae	Parafilimonas	uncultured_bacterium
OTU1987	0	7	0	0	0	0	0	0	0	0	0	0	0	0	0	0	0	0	0	0	0	0	0	0	0	0	0	0	0	0	Bacteroidota	Bacteroidia	Bacteroidales	Muribaculaceae	unknown	uncultured_bacterium
OTU1988	0	50	0	0	28	0	0	0	16	0	0	0	0	0	2	0	0	0	0	0	0	0	0	0	0	0	0	1	0	0	Bacteroidota	Bacteroidia	Bacteroidales	Dysgonomonadaceae	Petrimonas	uncultured_Bacteroidetes_bacterium
OTU1989	0	0	0	0	0	0	0	0	0	0	0	0	0	0	0	0	0	0	0	0	0	39	0	0	0	0	0	0	0	0	Proteobacteria	Gammaproteobacteria	Burkholderiales	Chitinimonadaceae	Chitinivorax	Chitinivorax_tropicus
OTU1990	0	0	0	0	58	0	0	0	0	0	0	0	0	0	0	0	0	0	0	0	0	0	0	0	0	0	0	0	0	0	Cyanobacteria	Vampirivibrionia	Gastranaerophilales	unknown	unknown	uncultured_bacterium
OTU1991	0	0	0	0	0	0	0	0	0	0	0	0	0	0	5	0	0	0	0	0	0	0	0	0	0	0	0	0	0	0	Firmicutes	Clostridia	Oscillospirales	Ruminococcaceae	Incertae_Sedis	uncultured_organism
OTU1992	20	7	0	0	21	0	0	0	0	0	0	202	0	0	0	0	0	0	0	0	0	0	0	0	0	0	0	0	0	0	Bacteroidota	Bacteroidia	Bacteroidales	Muribaculaceae	unknown	uncultured_bacterium
OTU1993	0	0	0	0	0	0	0	0	0	0	0	0	0	0	0	0	0	0	0	0	0	0	0	0	0	0	0	40	0	1	Proteobacteria	Alphaproteobacteria	unknown	unknown	unknown	unknown
OTU1994	1	337	24	0	0	0	0	1	0	0	0	0	0	0	12	0	13	0	0	0	0	0	0	0	0	0	30	0	0	0	Bacteroidota	Bacteroidia	Bacteroidales	Bacteroidaceae	Bacteroides	uncultured_bacterium
OTU1995	0	0	28	0	0	0	0	0	32	0	0	0	0	0	0	0	9	0	0	0	0	0	0	0	0	0	0	0	0	0	Bacteroidota	Bacteroidia	Bacteroidales	Rikenellaceae	Alistipes	uncultured_bacterium
OTU1996	0	0	0	0	0	0	0	0	0	0	0	0	0	0	0	0	0	0	0	69	0	23	0	0	0	0	0	0	0	0	Actinobacteriota	Actinobacteria	Micrococcales	Micrococcaceae	Kocuria	Kocuria_rhizophila
OTU1997	0	0	0	0	22	0	44	0	33	0	0	0	0	0	29	0	0	0	0	0	0	0	0	0	0	0	0	0	1	0	Firmicutes	Clostridia	Peptococcales	Peptococcaceae	Peptococcus	uncultured_bacterium
OTU1998	0	0	0	0	1	0	0	0	0	0	0	0	0	0	0	0	0	0	0	0	0	0	0	0	0	0	0	0	0	0	Bacteroidota	Bacteroidia	Chitinophagales	Saprospiraceae	unknown	unknown
OTU1999	0	0	0	0	0	0	0	0	0	0	0	47	0	0	0	0	0	0	0	0	0	0	0	0	0	0	0	0	0	0	Bacteroidota	Rhodothermia	Rhodothermales	Rhodothermaceae	unknown	uncultured_bacterium
OTU2000	0	62	0	1	0	0	0	0	0	0	0	0	0	0	0	0	0	0	0	0	0	0	0	0	0	0	0	0	0	0	Desulfobacterota	Desulfovibrionia	Desulfovibrionales	Desulfovibrionaceae	unknown	uncultured_bacterium
OTU2001	0	0	0	30	46	0	14	0	0	16	0	0	73	0	11	0	125	0	6	0	0	0	0	0	28	0	0	0	0	0	Bacteroidota	Bacteroidia	Bacteroidales	Muribaculaceae	unknown	uncultured_bacterium
OTU2002	0	17	0	0	0	0	0	0	0	0	0	0	0	0	0	0	0	0	0	0	0	0	0	0	0	0	0	0	0	0	Cyanobacteria	Vampirivibrionia	Gastranaerophilales	unknown	unknown	uncultured_bacterium
OTU2003	0	28	0	0	0	0	0	0	0	0	0	0	0	0	1	0	0	0	0	0	39	0	0	0	0	0	0	0	0	0	Firmicutes	Clostridia	Lachnospirales	Lachnospiraceae	unknown	uncultured_organism
OTU2004	0	0	0	0	0	0	0	0	0	0	0	0	0	0	1	0	0	0	0	0	0	0	0	0	0	0	0	0	0	0	Bacteroidota	Kapabacteria	Kapabacteriales	unknown	unknown	uncultured_bacterium
OTU2005	0	0	0	0	7	0	0	0	0	0	0	0	0	0	0	0	0	0	0	0	0	0	0	0	0	0	0	0	0	0	Firmicutes	Bacilli	Erysipelotrichales	Erysipelotrichaceae	unknown	unidentified
OTU2006	0	0	0	0	0	0	0	0	0	0	0	0	0	0	0	0	0	0	0	0	0	0	0	0	0	0	0	8	0	0	Firmicutes	Clostridia	Clostridia_vadinBB60_group	unknown	unknown	unknown
OTU2007	0	8	0	0	0	0	0	0	0	0	0	0	0	0	0	0	0	0	0	0	0	0	0	0	0	0	0	0	0	0	Bacteroidota	Bacteroidia	Bacteroidales	Muribaculaceae	unknown	uncultured_bacterium
OTU2008	0	0	0	0	0	0	44	0	1	0	0	0	0	0	0	0	0	0	0	0	0	0	0	0	0	0	0	0	0	0	Proteobacteria	Gammaproteobacteria	Burkholderiales	Neisseriaceae	unknown	uncultured_bacterium
OTU2009	0	0	0	0	0	0	0	0	0	0	0	0	17	0	0	0	0	0	0	0	0	0	0	0	0	0	0	0	0	0	Patescibacteria	Microgenomatia	Candidatus_Pacebacteria	unknown	unknown	uncultured_bacterium
OTU2010	0	0	0	0	0	0	0	0	0	1	0	0	0	0	0	0	0	0	0	0	0	0	0	0	0	0	0	0	0	34	Firmicutes	Clostridia	Lachnospirales	Lachnospiraceae	unknown	uncultured_bacterium
OTU2011	0	0	0	0	0	0	0	0	0	1	0	0	0	0	4	0	0	0	0	0	0	0	0	0	51	0	0	0	0	0	Actinobacteriota	Actinobacteria	Kineosporiales	Kineosporiaceae	Quadrisphaera	Quadrisphaera_granulorum
OTU2012	0	44	0	0	0	0	0	0	0	0	0	0	0	0	0	0	0	0	0	0	0	0	0	0	0	0	0	0	0	0	Bacteroidota	Bacteroidia	Bacteroidales	Bacteroidaceae	Bacteroides	uncultured_bacterium
OTU2013	0	0	0	0	0	0	0	0	0	0	0	0	0	0	0	0	0	0	0	0	0	0	0	0	0	1	0	0	0	0	Proteobacteria	Gammaproteobacteria	Acidiferrobacterales	Acidiferrobacteraceae	Sulfurifustis	uncultured_gamma_proteobacterium
OTU2014	0	0	0	0	0	0	0	0	0	0	0	0	0	0	0	0	0	0	0	0	0	0	0	0	0	0	0	0	46	0	Firmicutes	Clostridia	Oscillospirales	Oscillospiraceae	NK4A214_group	unknown
OTU2015	0	0	0	0	24	0	0	0	0	0	0	9	0	0	4	0	0	0	0	0	0	0	0	0	0	0	0	0	0	0	Firmicutes	Clostridia	Lachnospirales	Lachnospiraceae	Roseburia	uncultured_bacterium
OTU2016	0	0	0	0	0	0	0	0	0	39	0	0	0	0	0	0	0	0	0	0	0	0	0	0	0	0	0	44	30	0	Bdellovibrionota	Bdellovibrionia	Bdellovibrionales	Bdellovibrionaceae	Bdellovibrio	unknown
OTU2017	0	31	0	0	0	0	0	0	0	0	0	0	0	0	0	0	0	0	0	0	0	0	0	0	0	0	0	0	0	0	Firmicutes	Clostridia	Peptostreptococcales_Tissierellales	Anaerovoracaceae	Anaerovorax	uncultured_bacterium
OTU2018	0	0	0	0	0	0	0	0	0	0	0	0	0	0	0	0	0	0	0	0	0	0	0	0	0	0	0	0	0	0	Bacteroidota	Bacteroidia	Bacteroidales	Dysgonomonadaceae	Proteiniphilum	Porphyromonadaceae_bacterium_NLAE-zl-C104
OTU2019	0	0	0	12	0	0	0	0	0	26	0	0	0	0	10	0	0	0	12	59	1	0	59	0	0	0	0	0	141	0	Proteobacteria	Gammaproteobacteria	Pseudomonadales	Moraxellaceae	Acinetobacter	unknown
OTU2020	0	0	0	0	0	0	0	0	0	0	0	0	0	0	0	0	0	0	0	0	0	0	36	0	0	0	0	0	0	0	Firmicutes	Bacilli	Bacillales	Bacillaceae	Bacillus	Bacillus_mannanilyticus
OTU2021	0	0	0	0	0	0	0	0	0	0	0	0	0	0	0	0	16	0	40	1	0	0	0	0	14	0	0	0	0	0	Firmicutes	Bacilli	Erysipelotrichales	Erysipelotrichaceae	Erysipelothrix	uncultured_bacterium
OTU2022	45	1	0	43	20	0	0	0	0	37	0	0	0	0	0	0	21	0	0	0	0	0	0	0	0	2	0	21	0	0	Firmicutes	Clostridia	Lachnospirales	Lachnospiraceae	unknown	unidentified
OTU2023	0	0	0	0	0	0	0	0	0	35	0	0	0	0	0	0	0	0	0	0	0	37	0	0	0	0	0	0	0	0	Firmicutes	Clostridia	Peptostreptococcales_Tissierellales	Family_XI	Peptoniphilus	Peptoniphilus_sp._KHD5
OTU2024	0	0	0	0	0	0	0	0	0	0	0	0	0	0	6	0	0	0	0	0	0	0	0	0	0	0	0	0	0	0	Acidobacteriota	Holophagae	Subgroup_7	unknown	unknown	unknown
OTU2025	0	0	0	24	0	0	0	0	0	0	0	0	0	0	0	0	0	0	0	0	0	0	0	0	0	0	0	0	0	0	Myxococcota	Myxococcia	Myxococcales	Myxococcaceae	P3OB_42	unknown
OTU2026	0	0	15	12	0	0	0	0	0	0	0	0	0	0	0	0	0	0	0	0	0	0	0	0	0	0	0	0	0	0	Bdellovibrionota	Bdellovibrionia	Bdellovibrionales	Bdellovibrionaceae	Bdellovibrio	unknown
OTU2027	0	0	0	0	0	0	0	0	56	0	0	0	0	0	0	0	0	0	0	0	0	0	0	0	0	0	0	0	0	0	Patescibacteria	Saccharimonadia	Saccharimonadales	unknown	unknown	unknown
OTU2028	0	0	0	0	0	14	0	0	0	0	0	0	0	0	0	0	0	0	0	0	0	0	0	0	0	0	0	0	0	0	Bacteroidota	Ignavibacteria	Ignavibacteriales	PHOS_HE36	unknown	uncultured_bacterium
OTU2029	0	23	29	15	59	10	33	0	39	46	0	0	1	0	321	5	218	0	63	1	1	1	23	178	1	0	0	74	27	67	Firmicutes	Clostridia	Lachnospirales	Lachnospiraceae	Lachnospiraceae_NK4A136_group	uncultured_bacterium
OTU2030	0	0	0	0	0	10	0	0	0	0	0	0	1	0	6	0	0	0	0	0	0	0	19	0	0	0	0	0	0	0	Firmicutes	Bacilli	Lactobacillales	Streptococcaceae	Streptococcus	unknown
OTU2031	0	0	0	0	0	0	0	0	0	0	0	0	0	0	3	0	0	0	0	0	0	0	0	0	0	0	0	0	0	0	Proteobacteria	Gammaproteobacteria	Salinisphaerales	Solimonadaceae	Panacagrimonas	uncultured_Panacagrimonas_sp.
OTU2033	0	0	0	0	0	0	0	0	0	0	0	0	0	0	0	0	0	0	0	0	0	0	0	0	0	0	0	0	45	0	Firmicutes	Bacilli	Lactobacillales	Streptococcaceae	Streptococcus	unknown
OTU2034	0	0	0	0	0	0	0	0	19	0	0	0	0	0	0	0	0	0	0	0	0	0	0	0	0	0	0	0	0	0	Spirochaetota	Spirochaetia	Spirochaetales	Spirochaetaceae	Treponema	uncultured_bacterium
OTU2035	0	1	0	0	32	0	0	0	0	0	0	0	0	0	0	0	0	0	0	0	0	0	0	0	0	0	0	0	0	3	Firmicutes	Clostridia	Lachnospirales	Lachnospiraceae	unknown	uncultured_bacterium
OTU2036	0	0	0	45	29	0	0	0	0	1	0	0	0	0	0	0	0	0	0	0	0	18	11	36	0	0	0	0	1	0	Bacteroidota	Bacteroidia	Flavobacteriales	Crocinitomicaceae	Fluviicola	unknown
OTU2037	0	0	22	6	0	0	15	0	1	21	0	0	0	0	4	0	0	0	0	0	0	0	11	0	0	0	0	0	0	75	Firmicutes	Bacilli	Exiguobacterales	Exiguobacteraceae	Exiguobacterium	unknown
OTU2038	39	70	61	1	17	32	208	0	47	23	2	15	7	0	654	77	414	47	33	49	25	71	22	159	58	1	28	88	31	1	Bacteroidota	Bacteroidia	Bacteroidales	Rikenellaceae	Rikenellaceae_RC9_gut_group	unknown
OTU2039	0	4	0	0	0	0	0	0	0	0	0	0	0	0	0	0	0	0	0	0	0	0	0	0	0	0	0	0	0	0	Bacteroidota	Bacteroidia	Bacteroidales	Bacteroidaceae	Bacteroides	unknown
OTU2040	0	0	0	0	0	0	0	0	0	0	0	0	0	0	0	0	0	0	7	0	0	0	0	0	0	0	0	0	0	0	Firmicutes	Bacilli	Lactobacillales	Lactobacillaceae	Companilactobacillus	Lactobacillus_paralimentarius
OTU2041	0	0	0	0	106	0	42	0	0	0	0	0	0	0	0	0	0	0	0	52	0	0	0	0	0	0	0	0	0	0	Proteobacteria	Gammaproteobacteria	Burkholderiales	Rhodocyclaceae	Zoogloea	uncultured_beta_proteobacterium
OTU2042	0	15	0	0	0	0	0	0	0	0	0	0	0	0	0	0	0	0	0	0	0	0	0	0	0	0	0	0	0	0	Firmicutes	Clostridia	Oscillospirales	Eubacterium_coprostanoligenes_group	unknown	unknown
OTU2043	0	0	0	0	0	4	0	4	0	0	0	0	0	0	0	0	0	0	0	16	0	0	0	0	0	0	0	0	0	0	Actinobacteriota	Coriobacteriia	Coriobacteriales	Eggerthellaceae	Enterorhabdus	uncultured_bacterium
OTU2044	0	0	0	0	0	0	0	0	0	0	0	0	0	0	0	0	0	0	0	0	0	0	0	0	0	0	0	0	47	0	Firmicutes	Clostridia	Peptostreptococcales_Tissierellales	Family_XI	Finegoldia	uncultured_bacterium
OTU2045	0	13	0	0	0	2	0	0	0	0	0	0	0	0	0	0	0	0	0	0	0	0	0	0	0	0	0	0	14	0	Firmicutes	Bacilli	Staphylococcales	Staphylococcaceae	Salinicoccus	uncultured_bacterium
OTU2046	32	4	0	77	24	0	10	20	52	0	0	38	0	49	7	51	0	1	94	20	79	0	112	14	2	0	77	22	33	75	Proteobacteria	Alphaproteobacteria	Rhizobiales	Rhizobiales_Incertae_Sedis	Phreatobacter	uncultured_bacterium
OTU2047	60	0	0	0	0	0	0	3	0	0	0	0	0	0	0	0	0	0	0	0	0	0	0	0	0	0	0	0	0	0	Bacteroidota	Bacteroidia	Cytophagales	Microscillaceae	Hassallia	metagenome
OTU2048	0	0	0	0	0	0	0	0	0	0	0	0	0	0	0	80	0	1	0	0	0	0	0	0	0	0	0	5	0	0	Proteobacteria	Gammaproteobacteria	Burkholderiales	Comamonadaceae	Sphaerotilus	Sphaerotilus_natans
OTU2049	0	0	0	0	26	0	0	0	0	0	0	0	0	0	88	0	2	0	49	0	0	0	0	57	0	0	0	16	20	0	Firmicutes	Clostridia	Oscillospirales	Ruminococcaceae	Subdoligranulum	uncultured_bacterium
OTU2050	0	0	0	0	0	0	0	0	0	0	0	0	0	0	0	0	0	0	0	0	0	0	0	0	0	0	0	0	0	0	Chloroflexi	AD3	unknown	unknown	unknown	unknown
OTU2051	0	0	0	0	0	0	0	0	0	0	0	0	0	57	0	0	0	0	0	0	0	0	0	0	0	0	0	0	0	0	Bacteroidota	Bacteroidia	Bacteroidales	Dysgonomonadaceae	Dysgonomonas	unknown
OTU2052	0	0	0	0	0	0	0	0	0	0	0	0	0	0	1	0	0	0	0	0	0	0	0	0	0	0	0	0	0	0	Elusimicrobiota	Elusimicrobia	Elusimicrobiales	Elusimicrobiaceae	Elusimicrobium	uncultured_bacterium
OTU2053	0	0	0	0	0	11	0	0	0	0	0	0	0	0	8	0	0	0	0	0	0	0	0	0	0	0	0	0	0	0	Firmicutes	Clostridia	Oscillospirales	Ruminococcaceae	unknown	human_gut_metagenome
OTU2054	0	0	0	0	0	0	0	5	0	0	0	0	0	0	0	0	0	0	0	0	0	0	0	0	0	0	0	0	0	0	Chloroflexi	Anaerolineae	Ardenticatenales	unknown	unknown	uncultured_archaeon
OTU2055	0	0	0	0	0	0	0	0	0	0	0	0	0	0	0	0	4	0	0	0	0	37	1	0	0	50	0	0	0	0	Desulfobacterota	Desulfovibrionia	Desulfovibrionales	Desulfovibrionaceae	unknown	uncultured_Desulfovibrionales_bacterium
OTU2056	0	0	0	0	0	0	0	0	0	0	0	0	0	0	8	0	0	0	0	0	0	0	0	0	0	0	0	0	0	0	Proteobacteria	Alphaproteobacteria	Rhizobiales	KF_JG30_B3	unknown	unknown
OTU2057	0	0	0	0	0	0	0	0	56	0	0	0	0	0	0	0	0	0	0	0	49	0	0	0	0	0	1	38	0	0	Proteobacteria	Gammaproteobacteria	Burkholderiales	Comamonadaceae	Sphaerotilus	uncultured_bacterium
OTU2058	446	241	112	209	1	9	3	216	36	152	0	0	0	0	13	0	23	0	0	0	0	0	0	0	0	0	1	0	1	2	Firmicutes	Bacilli	Lactobacillales	Lactobacillaceae	Lactiplantibacillus	Lactobacillus_plantarum
OTU2059	0	0	0	0	0	3	0	0	0	0	0	0	1	0	9	0	0	0	0	0	1	27	28	0	0	0	0	0	45	0	Proteobacteria	Gammaproteobacteria	Pseudomonadales	Moraxellaceae	Psychrobacter	Psychrobacter_cibarius
OTU2060	0	0	0	0	0	0	0	7	0	0	0	0	0	0	0	0	0	0	0	0	0	0	0	0	0	0	0	0	0	0	Proteobacteria	Gammaproteobacteria	Salinisphaerales	Solimonadaceae	Alkanibacter	uncultured_gamma_proteobacterium
OTU2061	0	0	0	4	0	0	0	0	0	0	0	0	0	0	0	0	0	0	0	0	0	0	0	0	0	0	0	0	0	0	Bacteroidota	Bacteroidia	Bacteroidales	Paludibacteraceae	Paludibacter	unknown
OTU2062	0	0	0	0	0	0	0	1	0	0	0	0	0	0	0	0	0	0	0	0	0	0	0	0	0	0	0	0	0	0	Chloroflexi	JG30_KF_CM66	unknown	unknown	unknown	uncultured_bacterium
OTU2063	0	0	0	0	0	6	0	0	0	0	0	0	0	0	0	0	0	0	0	0	0	0	0	0	0	0	0	0	0	0	Acidobacteriota	Subgroup_5	unknown	unknown	unknown	uncultured_bacterium
OTU2064	0	0	0	0	0	0	15	0	1	0	0	0	0	0	0	0	0	0	0	0	0	0	35	0	0	0	0	0	0	0	Actinobacteriota	Actinobacteria	PeM15	unknown	unknown	unknown
OTU2065	0	0	0	0	0	5	0	0	0	0	0	0	0	0	0	0	0	0	0	0	0	0	0	0	0	0	0	0	0	0	Acidobacteriota	Vicinamibacteria	Vicinamibacterales	Vicinamibacteraceae	unknown	uncultured_Acidobacteria_bacterium
OTU2066	0	0	0	0	0	0	23	1	0	0	0	0	0	0	0	0	0	0	0	0	0	33	0	0	0	0	0	0	0	0	Proteobacteria	Gammaproteobacteria	Methylococcales	Methylomonadaceae	Methylomonas	uncultured_bacterium
OTU2067	0	0	0	0	0	0	0	0	0	0	0	0	0	0	0	0	0	0	0	1	0	11	0	0	0	0	0	0	0	0	Bacteroidota	Bacteroidia	Chitinophagales	unknown	unknown	metagenome
[truncated: 710 more rows]
