# Supplementary material for: Do Symbiotic Microbes Drive Chemical Divergence Between Colonies in the Pratt’s Leaf-Nosed Bat, Hipposideros pratti?
Source: Biology (Basel). 2026 Jan 6;15(2):114. doi: 10.3390/biology15020114 (PMC12837207; doi:10.3390/biology15020114)
Supplement: Supplementary file 1 [file biology-15-00114-s001.zip › Supplementary Files/Table S2.xlsx]

## Sheet: Sheet1
Table S2. Peak area ratios for the compound compositions in each sample. We divided the peak area of each compound by the area of the internal standard.
Colony	Bat_ID	Methanethiol	Acetaldehyde	Heptane, 2,4-dimethyl-	2-Acetylamino-3-mercapto-3-methylbutyric acid	Ethyl Acetate	Glutaraldehyde	Butanal, 3-methyl-	Ethanol	Propanoic acid, ethyl ester	2,3-Butanedione	(1R)-2,6,6-Trimethylbicyclo[3.1.1]hept-2-ene	2-Decanol	2-Pentanol, 2-methyl-	Pentanoic acid, ethyl ester	1-Butanol	2-Hexanol	Pyridine	Nonane, 4-methyl-	2-Heptanone, 4-methyl-	Hexanoic acid, ethyl ester	2-Heptanone, 4,6-dimethyl-	3-Buten-1-ol, 3-methyl-	Acetoin	Tridecane	3-Pentanol	ETHYL (S)-(-)-LACTATE	2-Pentanone, 4-hydroxy-4-methyl-	Cyclohexanol	5-Hydroxyisovanillic acid	Prostaglandin I3	Acetic acid	2-Propyl-1-pentanol	Benzaldehyde	Propanoic acid	Propanoic acid, 2-methyl-	3-Pentenoic acid, 4-methyl-	2H-Pyran-2-one, tetrahydro-6-methyl-	Benzeneacetaldehyde	Butanoic acid	Acetophenone	Phenol, 4-[2-(methylamino)ethyl]-	3,5-Dihydroxyflavone	Butanoic acid, 3-methyl-	2(3H)-Furanone, 5-ethyldihydro-	13(S)-HpODE	Pentanoic acid	Benzenemethanol, dimethyl-	D-Saccharic acid
Nanyang_(NY)	NY1	9.16049e-06	0.00126003	0.00571518	0.00121926	0.559056	0.00161261	9.16049e-06	11.411	0.0787727	0.0855501	0.00558602	0.000641358	0.00797305	0.00236089	0.0114807	0.00128664	0.00584709	0.00195427	0.000893036	0.00570443	0.00064328	9.16049e-06	0.0415758	0.00248558	9.16049e-06	0.01336	0.00813799	0.0151832	0.00130339	0.000218629	1.13178	0.0488199	9.16049e-06	0.159244	0.00350156	0.00374141	0.00212752	9.16049e-06	0.0387867	0.00284001	9.16049e-06	0.000546494	0.0223308	0.00148582	0.000523656	0.0194179	0.00209622	9.16049e-06
Nanyang_(NY)	NY2	9.07319e-06	0.00104063	0.00297926	9.07319e-06	0.233925	0.00268247	0.00284428	12.5438	0.0753607	0.00367438	9.07319e-06	0.000859384	9.07319e-06	0.00192939	0.00516878	9.07319e-06	9.07319e-06	0.000845229	9.07319e-06	0.00373134	9.07319e-06	9.07319e-06	0.015483	0.000690213	9.07319e-06	9.07319e-06	0.00393697	0.00423148	0.000475688	9.07319e-06	0.649985	0.0503694	0.00358117	0.228271	9.07319e-06	0.00236011	0.000966553	0.00431725	0.0442648	0.00236155	9.07319e-06	0.000647711	0.0262471	0.00853826	9.07319e-06	0.0222127	9.07319e-06	9.07319e-06
Nanyang_(NY)	NY3	0.000515726	0.000902579	0.0177051	0.000519454	9.50373e-06	0.00152313	0.00531977	10.3882	0.0858877	9.50373e-06	0.0072367	0.00209804	0.0112008	0.00463185	0.0103866	0.00187428	0.00221612	0.00172247	0.00194541	9.50373e-06	0.00083876	9.50373e-06	0.0402533	0.00299635	9.50373e-06	0.0882615	0.00931821	0.016508	0.0019022	4.95019e-05	9.50373e-06	0.0607002	0.00398635	0.288017	0.00688866	0.00543557	0.00479504	9.50373e-06	9.50373e-06	0.00400018	9.50373e-06	9.50373e-06	9.50373e-06	0.0172786	0.00100712	0.0518658	0.00201857	9.50373e-06
Nanyang_(NY)	NY4	0.000643437	0.00107328	8.88412e-06	0.000641791	8.88412e-06	0.00176298	0.004907	9.22617	0.0834268	0.0197539	0.00446789	8.88412e-06	0.0116131	8.88412e-06	0.0114082	0.0017011	0.00187865	0.00210554	0.002823	0.00825615	8.88412e-06	8.88412e-06	0.0719019	8.88412e-06	0.000647288	8.88412e-06	0.00642617	0.0149863	0.0027629	8.88412e-06	8.88412e-06	8.88412e-06	0.00356057	0.289239	0.0108508	0.00644527	0.00629885	0.00565793	8.88412e-06	8.88412e-06	8.88412e-06	0.000593073	8.88412e-06	0.013557	0.000852489	0.0643978	0.00171638	0.000613008
Nanyang_(NY)	NY5	0.00160055	0.00232526	0.0166223	1.69169e-05	1.53773	0.00306208	1.69169e-05	13.0963	0.00480965	0.047541	0.130996	0.00278957	0.0231937	0.00166572	0.0215575	0.00358341	0.00188001	0.00316745	0.00660195	0.00185535	0.00213851	1.69169e-05	0.0807938	0.00642354	1.69169e-05	1.69169e-05	0.0064582	0.0203473	0.00524124	1.69169e-05	1.69169e-05	0.126273	1.69169e-05	0.0141246	0.0160392	0.00841942	0.0100928	0.010416	0.0616275	0.0086114	1.69169e-05	1.69169e-05	0.0587045	0.0153217	0.00138587	1.69169e-05	0.00216591	1.69169e-05
Nanyang_(NY)	NY6	1.42352e-05	0.00211862	0.0186504	1.42352e-05	1.42352e-05	0.00583267	1.42352e-05	13.9158	0.115302	1.42352e-05	0.0572123	0.00491785	0.0187658	0.00407113	0.0192609	0.00379583	0.00345578	0.00287883	0.00559385	0.00919483	0.00159158	1.42352e-05	0.0609348	0.00535566	0.00112607	0.0498582	0.0107408	0.0253567	0.00365712	0.000410743	1.42352e-05	0.105404	1.42352e-05	0.400359	1.42352e-05	0.00497485	0.00249078	1.42352e-05	0.0510787	0.00834801	1.42352e-05	1.42352e-05	0.0783582	0.0073319	0.0009496	0.0212209	0.00262508	1.42352e-05
Nanyang_(NY)	NY7	9.36879e-06	0.000661047	0.00157256	0.000705979	0.933809	0.00306055	0.00181186	11.688	9.36879e-06	0.003993	0.00200371	9.36879e-06	0.00431476	9.36879e-06	0.0062514	9.36879e-06	0.00434995	0.0010373	9.36879e-06	9.36879e-06	9.36879e-06	9.36879e-06	0.0495888	0.00154973	0.000605026	0.192647	0.00651716	0.00828866	9.36879e-06	9.36879e-06	2.38122	0.0417772	0.00259326	9.36879e-06	0.00152688	0.00272053	9.36879e-06	0.00414387	0.0955332	0.00167568	9.36879e-06	9.36879e-06	9.36879e-06	0.00259551	9.36879e-06	0.0348161	0.00207368	9.36879e-06
Nanyang_(NY)	NY8	9.22025e-06	0.00167553	0.00521937	9.22025e-06	0.124757	0.000446855	0.00158617	9.22025e-06	0.0379173	0.0709429	9.22025e-06	0.000894829	9.22025e-06	0.000690755	0.00701399	9.22025e-06	0.00578894	0.00126878	9.22025e-06	0.00193582	0.000215803	9.22025e-06	0.174636	0.00105811	9.22025e-06	0.0867875	0.00511464	0.0061186	0.000188948	9.22025e-06	0.244314	0.0344832	0.00151762	0.132593	9.22025e-06	0.0018519	9.22025e-06	0.00530822	0.0259747	0.00200798	9.22025e-06	0.0010097	0.018038	0.000647036	9.22025e-06	0.00725815	0.00197887	9.22025e-06
Nanyang_(NY)	NY9	9.94051e-06	9.94051e-06	0.00417414	9.94051e-06	0.740709	0.00309643	9.94051e-06	9.94051e-06	0.0648325	9.94051e-06	0.00157964	9.94051e-06	0.00648948	0.00364791	0.00754243	0.000651777	9.94051e-06	0.00224051	9.94051e-06	0.00459659	0.000254118	9.94051e-06	0.140049	0.00209871	0.000917154	9.94051e-06	0.0111792	0.0138247	0.00108468	0.000117161	1.34548	0.0469452	0.00138747	0.106708	9.94051e-06	0.0048344	0.00247154	0.00332708	0.0600111	0.0030318	9.94051e-06	0.000542033	0.0228747	0.00328592	0.000501122	0.0194741	0.00284748	9.94051e-06
Nanyang_(NY)	NY10	0.00102114	0.00246051	2.46786e-05	0.00311183	2.46786e-05	2.46786e-05	0.0118942	25.0724	0.225669	2.46786e-05	2.46786e-05	0.00917023	0.0273815	2.46786e-05	0.0173824	0.00544353	0.00515148	0.00334559	0.0114963	0.0189993	0.00274942	0.00217092	0.210203	0.00473492	2.46786e-05	0.280807	0.0219482	0.0459461	0.00771595	0.000593869	2.46786e-05	0.11484	0.0127287	0.679225	0.0260151	0.0223886	2.46786e-05	2.46786e-05	2.46786e-05	0.00995235	2.46786e-05	0.00210715	2.46786e-05	0.0129453	2.46786e-05	2.46786e-05	0.00474967	0.000894823
Shanxi_(HZ)	SX1	0.00183676	0.000768565	0.00222955	5.69253e-06	0.0452454	0.00242042	5.69253e-06	6.85057	0.00352024	0.000243338	0.00988781	0.000572825	0.0106952	5.69253e-06	0.00166264	0.0016955	0.00132367	5.69253e-06	0.0014078	0.000707855	0.000434528	0.000752629	5.69253e-06	0.00103798	5.69253e-06	0.00768412	0.00573484	0.00849588	0.000801421	5.69253e-06	0.0542324	0.0307231	5.69253e-06	0.0469804	5.69253e-06	0.00176639	0.00242881	5.69253e-06	0.00729457	0.00206327	0.000254249	5.69253e-06	0.00532401	5.69253e-06	0.000235997	0.00166834	0.00091304	0.000314648
Shanxi_(HZ)	SX2	0.000315181	6.27016e-06	0.00161797	6.27016e-06	0.0900271	0.000418004	6.27016e-06	8.05213	0.0174355	0.00339735	0.0199075	0.00043669	0.00588178	0.00032088	0.00165266	0.00100954	0.00182222	6.27016e-06	0.000845623	0.000846079	0.000379341	0.000216124	0.00713296	0.00170908	6.27016e-06	0.00646282	0.00593691	0.00742888	0.000577296	6.27016e-06	0.148507	0.0276042	6.27016e-06	0.0829953	6.27016e-06	0.00170601	0.000853283	6.27016e-06	0.00991721	0.00168641	6.27016e-06	6.27016e-06	0.00520398	6.27016e-06	6.27016e-06	6.27016e-06	0.00101082	6.27016e-06
Shanxi_(HZ)	SX3	0.00153673	0.000566889	0.00157562	5.77422e-06	0.0513654	5.77422e-06	5.77422e-06	6.68952	0.0119978	0.0128653	0.0228018	0.000531867	0.0106965	0.000334841	0.0016458	5.77422e-06	0.00204405	0.00120393	0.00228558	0.00114882	0.000613254	0.000846789	0.170902	0.000985003	5.77422e-06	0.00940035	0.00571958	0.00886041	0.000958973	5.77422e-06	0.0783937	0.040671	0.000391078	0.0614585	0.00071147	0.00258542	0.00436294	5.77422e-06	0.0129789	0.00273667	5.77422e-06	5.77422e-06	0.00626943	5.77422e-06	5.77422e-06	0.00188465	0.00124592	5.77422e-06
Shanxi_(HZ)	SX4	6.70815e-06	0.000549547	0.00219391	6.70815e-06	0.0323684	6.70815e-06	6.70815e-06	8.42143	0.0281734	0.00758965	0.0221726	0.000662869	0.00834429	0.000839859	0.00270846	0.0015216	0.00198852	0.000857578	0.000916325	0.00128509	0.000363389	0.000470617	0.011801	0.00152438	6.70815e-06	0.0046236	0.00867794	0.00988364	6.70815e-06	6.70815e-06	0.0489704	0.0321378	0.000528745	0.0706451	0.00118485	0.00202951	0.000961626	6.70815e-06	0.00956108	0.0019058	0.000107123	6.70815e-06	0.00393989	6.70815e-06	0.000256117	6.70815e-06	6.70815e-06	6.70815e-06
Shanxi_(HZ)	SX5	0.00160302	0.000874196	0.00663518	6.12648e-06	0.177574	0.000666665	6.12648e-06	6.86507	0.0231219	0.0266213	0.0351975	0.0010321	0.0108562	0.00106823	0.00193508	0.00197545	0.00121465	0.00152137	0.00309648	0.00333147	0.000929408	0.000638796	6.12648e-06	0.00159303	0.000667076	0.0363955	0.00610792	0.00953299	0.00126026	0.000137596	0.399598	0.0441455	6.12648e-06	0.103527	0.000767635	0.00216349	0.00269054	6.12648e-06	0.0302668	0.00392484	6.12648e-06	6.12648e-06	0.0163443	6.12648e-06	0.00021343	0.007577	0.00135234	0.000413494
Shanxi_(HZ)	SX6	0.000309034	6.7342e-06	0.00178528	6.7342e-06	0.0168083	6.7342e-06	6.7342e-06	8.44892	0.00600593	0.00567537	0.00551775	0.00038354	0.00743636	6.7342e-06	0.00238718	0.00127505	0.00215557	0.000720042	0.000941245	0.000262139	0.000366685	0.000338732	0.0720207	0.000994528	6.7342e-06	0.00940702	0.00591414	0.00752898	0.00065554	7.47081e-05	0.0233637	0.032019	0.00144291	0.0418513	6.7342e-06	0.00162409	0.00105077	0.00118481	0.00518014	0.00185369	0.000185466	6.7342e-06	0.0033194	6.7342e-06	6.7342e-06	6.7342e-06	0.00123876	6.7342e-06
Shanxi_(HZ)	SX7	0.00125264	7.08193e-06	0.00601951	7.08193e-06	0.071831	0.000275677	7.08193e-06	8.73013	0.00319418	0.00816991	0.0449289	7.08193e-06	0.00781512	7.08193e-06	0.00155333	0.00113519	7.08193e-06	0.00139628	0.000997892	0.000303957	0.000519801	7.08193e-06	0.00786843	0.00142865	7.08193e-06	0.00891079	0.00757376	0.00879022	0.000528045	7.08193e-06	0.0471986	0.0306433	7.08193e-06	0.0323289	0.000838217	0.00210543	0.00311143	7.08193e-06	0.00406508	0.00178557	7.08193e-06	7.08193e-06	0.00294168	7.08193e-06	7.08193e-06	7.08193e-06	0.00091914	0.000279088
Shanxi_(HZ)	SX8	0.00194252	0.00135364	0.000599321	8.8376e-06	0.00171873	8.8376e-06	8.8376e-06	10.2647	8.8376e-06	0.0054824	0.0532424	8.8376e-06	0.00464395	8.8376e-06	0.00250759	8.8376e-06	0.00211098	0.00130474	8.8376e-06	8.8376e-06	0.000121299	8.8376e-06	0.107307	0.0010181	8.8376e-06	0.00776148	0.00546952	0.00573452	8.8376e-06	0.00012793	0.00266826	0.0285645	8.8376e-06	0.014155	8.8376e-06	0.00176385	0.00127328	8.8376e-06	8.8376e-06	0.00236178	8.8376e-06	8.8376e-06	8.8376e-06	8.8376e-06	8.8376e-06	8.8376e-06	0.00145085	8.8376e-06
Shanxi_(HZ)	SX9	0.00130709	0.00113348	0.00251871	7.23879e-06	0.280131	0.00161772	7.23879e-06	7.23879e-06	0.0200653	0.0083187	0.0792634	0.000543747	0.00925766	0.000448578	0.00219155	0.00143481	0.0022897	0.00176703	0.00145726	0.000775333	0.000507581	7.23879e-06	0.11688	7.23879e-06	7.23879e-06	0.0280062	0.00594927	0.0105032	0.000852016	0.00010739	0.374799	0.0412089	0.000821194	0.0923742	0.000540772	0.00170803	0.00205983	7.23879e-06	0.0192757	0.0026548	0.000276872	7.23879e-06	0.0120187	7.23879e-06	7.23879e-06	0.00522427	0.00146261	7.23879e-06
Shanxi_(HZ)	SX10	0.000677093	0.000798108	0.00158778	7.28754e-06	0.024193	7.28754e-06	7.28754e-06	9.20345	0.00803485	0.00628151	0.0306304	7.28754e-06	0.00667337	7.28754e-06	0.00189245	0.000917922	0.00179384	0.00083633	7.28754e-06	7.28754e-06	0.000387213	7.28754e-06	0.0253244	0.00052296	7.28754e-06	0.00731623	0.00638281	0.0079121	0.000569152	7.28754e-06	0.0337416	0.0275651	0.00128853	0.0407432	0.000648776	0.00215439	7.28754e-06	0.00444091	7.28754e-06	0.00176761	0.000400205	7.28754e-06	0.00260775	0.000381716	7.28754e-06	7.28754e-06	0.000977034	0.000177764
Zhaotong_(ZT)	ZT1	0.000315202	0.0010215	0.0022011	8.64932e-06	0.0307812	8.64932e-06	8.64932e-06	10.9436	8.64932e-06	0.00519963	8.64932e-06	0.00113655	8.64932e-06	0.000389786	0.00309586	8.64932e-06	0.00324813	0.00110535	8.64932e-06	0.0010276	8.64932e-06	8.64932e-06	0.0260877	0.000930133	8.64932e-06	0.0593803	0.00669101	0.00533102	0.000306316	8.64932e-06	0.0472864	0.0309392	8.64932e-06	0.113713	8.64932e-06	0.00263975	0.00127862	8.64932e-06	0.0195734	0.00138508	8.64932e-06	8.64932e-06	0.00832743	8.64932e-06	0.000459131	0.00553977	0.00146086	8.64932e-06
Zhaotong_(ZT)	ZT2	8.02545e-05	8.5988e-06	0.00243484	8.5988e-06	0.00296445	8.5988e-06	8.5988e-06	8.5988e-06	0.00504837	0.0104222	0.0024114	0.000839406	8.5988e-06	8.5988e-06	0.00181614	8.5988e-06	0.00873878	0.00169433	8.5988e-06	0.000635636	8.5988e-06	8.5988e-06	0.0329992	8.5988e-06	8.5988e-06	0.0388296	0.0058916	0.00553482	8.5988e-06	8.5988e-06	0.0020504	0.0297021	8.5988e-06	0.0128442	8.5988e-06	0.00232609	0.00152089	8.5988e-06	8.5988e-06	0.00107509	8.5988e-06	0.000426726	0.00224621	0.000839052	8.5988e-06	8.5988e-06	0.000838216	8.5988e-06
Zhaotong_(ZT)	ZT3	0.00183258	0.000658078	0.00498319	7.95798e-06	0.186084	0.000660385	7.95798e-06	8.29005	0.0311744	0.0346318	7.95798e-06	7.95798e-06	0.00986652	0.0008727	0.00181945	0.00176128	0.00127235	0.00148838	0.00330589	0.00227093	0.00101047	0.00105527	0.164487	0.00100753	0.000880045	0.0377551	0.00493862	0.00972419	0.00157961	8.13114e-05	0.545176	0.0513344	7.95798e-06	0.120278	0.00478959	0.00475205	0.00403037	7.95798e-06	0.0258122	0.00411051	7.95798e-06	7.95798e-06	0.0185579	0.00739379	0.000433978	7.95798e-06	0.00105525	0.000377112
Zhaotong_(ZT)	ZT4	0.000984485	0.00104467	0.00631916	7.82103e-06	0.0517689	0.000268061	0.000630445	8.48103	7.82103e-06	0.0295322	0.043366	0.00219345	0.00971294	7.82103e-06	0.00309364	0.00192127	0.0021497	7.82103e-06	0.00460535	0.00178889	0.00121597	0.00151102	0.127426	7.82103e-06	0.000670794	0.0339069	0.00706393	0.0106809	0.00141903	7.82103e-06	0.0875209	0.0444572	0.00253948	0.0494858	7.82103e-06	0.00439452	0.00333719	7.82103e-06	0.00413013	7.82103e-06	7.82103e-06	7.82103e-06	0.00574065	0.0038854	0.000486674	0.0044595	0.000966538	0.000394759
Zhaotong_(ZT)	ZT5	9.06355e-06	0.000947358	0.00640041	9.06355e-06	0.0560974	9.06355e-06	9.06355e-06	10.9925	0.0418021	0.069962	9.06355e-06	0.00284973	0.00592237	0.000549636	0.00233087	0.000791347	9.06355e-06	0.0015761	9.06355e-06	0.0018911	9.06355e-06	0.000309138	9.06355e-06	0.00158067	0.000791716	9.06355e-06	0.00702914	0.00850929	0.000786217	9.06355e-06	0.117453	0.0473345	0.00144057	0.137044	9.06355e-06	0.0039861	0.00223705	0.00102128	0.00857082	0.00238666	9.06355e-06	0.000658777	0.0165175	9.06355e-06	0.000639114	0.00270695	0.00131851	9.06355e-06
Zhaotong_(ZT)	ZT6	0.00186096	0.000807995	0.0052655	7.20289e-06	0.0342038	7.20289e-06	7.20289e-06	7.78467	0.00984737	0.00633708	7.20289e-06	0.0015912	0.00675566	0.000817145	0.00170686	0.00107456	0.0022204	0.00145818	0.00339371	0.00187498	0.000952269	0.000730757	7.20289e-06	7.20289e-06	7.20289e-06	0.0100885	0.00408552	0.00780735	0.00130484	0.000170233	0.0408758	0.0357065	7.20289e-06	0.0328694	7.20289e-06	0.00288944	0.00220962	7.20289e-06	0.00348695	0.0029044	7.20289e-06	7.20289e-06	0.0055224	0.000914959	7.20289e-06	0.00278051	0.00083432	0.00039063
Zhaotong_(ZT)	ZT7	0.00123627	8.07644e-06	0.00995067	8.07644e-06	0.0725541	0.000532914	8.07644e-06	8.53762	0.015696	0.0311182	8.07644e-06	0.00124685	0.0118324	0.00121508	0.00227601	0.00187829	0.00248688	0.00130025	0.0027478	0.0014455	0.000982363	0.000727666	0.155264	0.000949134	8.07644e-06	0.0323517	0.00589294	0.0124229	0.00160509	8.07644e-06	0.183213	0.0517886	0.00123852	0.0666806	8.07644e-06	0.00325104	0.00226107	8.07644e-06	0.0630167	0.00478026	8.07644e-06	0.000775009	0.0117055	0.00197936	0.000353245	0.030398	0.00157051	8.07644e-06
Zhaotong_(ZT)	ZT8	0.000787785	1.19811e-05	1.19811e-05	1.19811e-05	0.134483	0.000736824	1.19811e-05	13.5632	0.0212806	1.19811e-05	0.00983245	0.0026436	0.0115548	1.19811e-05	0.00365899	0.00232347	0.00574809	0.00173676	0.00388105	0.0032683	0.00102977	1.19811e-05	1.19811e-05	0.000589905	0.00164647	0.064181	0.00865615	0.0172546	0.00229542	0.000125809	0.301315	0.0627607	0.000816585	0.0776959	0.0023053	1.19811e-05	0.0105041	1.19811e-05	0.00811987	0.00480042	1.19811e-05	0.00124164	0.0128799	0.0207842	1.19811e-05	0.0125615	0.00151112	0.00071401
Zhaotong_(ZT)	ZT9	0.000223395	9.09435e-06	0.0024612	9.09435e-06	0.0846613	0.00035721	9.09435e-06	9.09435e-06	0.0242262	0.0123625	0.00589329	0.000362344	0.00870244	0.000773386	0.00247805	0.00106252	0.00541261	0.0016175	9.09435e-06	0.00266333	0.000369826	0.000449716	0.0615273	0.00168432	9.09435e-06	0.0289812	0.00798138	0.0111506	0.00126422	9.09435e-06	0.16421	0.0476382	9.09435e-06	0.0745208	0.00109422	0.00610221	0.00389492	9.09435e-06	0.015218	0.00337068	9.09435e-06	9.09435e-06	0.0123482	0.00493069	0.000572366	0.00640739	0.00127217	9.09435e-06
Zhaotong_(ZT)	ZT10	8.47152e-06	0.00101209	0.00376935	8.47152e-06	0.0356029	8.47152e-06	0.000463909	8.47152e-06	0.0271421	0.00770706	0.000802905	0.00127724	0.00372015	0.00174597	0.00715779	0.00195602	0.00605534	0.0019089	8.47152e-06	0.00879937	0.000366899	8.47152e-06	0.103482	0.00187184	0.00067375	0.0282273	0.0101225	0.00878319	0.000838395	0.000142965	0.306728	0.0418879	0.00053716	0.201748	8.47152e-06	0.00695763	0.006752	0.00386224	0.0589627	0.00307411	8.47152e-06	0.00076182	0.0231104	0.00547479	8.47152e-06	0.0298974	0.00164003	0.00034849
[truncated: 5 more columns]
