# Supplementary material for: Do Symbiotic Microbes Drive Chemical Divergence Between Colonies in the Pratt’s Leaf-Nosed Bat, Hipposideros pratti?
Source: Biology (Basel). 2026 Jan 6;15(2):114. doi: 10.3390/biology15020114 (PMC12837207; doi:10.3390/biology15020114)
Supplement: Supplementary file 1 [file biology-15-00114-s001.zip › Supplementary Files/Table S3.xlsx]

## Sheet: Sheet1
Table S3. Peak area rations for the compound categories in each sample. We divided the peak area of each compound by the area of the internal standard.
Colony	Bat_ID	Alcohol	Aldehyde	Alkane	Alkene	Aromatic compound	Carboxylic acid	Ester	Ketone
Nanyang_(NY)	NY1	0.958208	0.000960601	0.00571518	0.00558602	0.00152684	0.119347	0.131851	0.01762
Nanyang_(NY)	NY2	1.05038	0.00218913	0.00297926	9.07319e-06	0.00141591	0.0835026	0.062991	0.00415812
Nanyang_(NY)	NY3	0.874588	0.00258183	0.0177051	0.0072367	0.0016188	0.0294859	0.03576	0.00930603
Nanyang_(NY)	NY4	0.772601	0.00258108	8.88412e-06	0.00446789	0.00203799	0.0343179	0.0183419	0.0151704
Nanyang_(NY)	NY5	1.10816	0.00180142	0.0166223	0.130996	0.00350825	0.0133669	0.309215	0.0211206
Nanyang_(NY)	NY6	1.17476	0.00265518	0.0186504	0.0572123	0.00237473	0.048188	0.035688	0.011089
Nanyang_(NY)	NY7	0.979282	0.00184449	0.00157256	0.00200371	0.00153249	0.209715	0.225297	0.00784149
Nanyang_(NY)	NY8	0.00421284	0.00123619	0.00521937	9.22025e-06	0.00177883	0.0378204	0.0504177	0.0315731
Nanyang_(NY)	NY9	0.00660567	0.00103877	0.00417414	0.00157964	0.00110496	0.130596	0.162759	0.0197252
Nanyang_(NY)	NY10	2.10838	0.00479312	2.46786e-05	2.46786e-05	0.00444072	0.0610314	0.105105	0.0326873
Shanxi_(HZ)	SX1	0.575748	0.00106489	0.00222955	0.00988781	0.000709586	0.00981996	0.0114327	0.0012833
Shanxi_(HZ)	SX2	0.674881	0.000143515	0.00161797	0.0199075	0.000611489	0.0206978	0.0230185	0.00231975
Shanxi_(HZ)	SX3	0.562995	0.000192812	0.00157562	0.0228018	0.00079449	0.0136926	0.0148494	0.0245951
Shanxi_(HZ)	SX4	0.706433	0.000187654	0.00219391	0.0221726	0.00054708	0.011385	0.0134581	0.00379042
Shanxi_(HZ)	SX5	0.578361	0.000515662	0.00663518	0.0351975	0.000935849	0.0480769	0.0482983	0.00493301
Shanxi_(HZ)	SX6	0.708488	6.7342e-06	0.00178528	0.00551775	0.000880086	0.00628781	0.00649802	0.0107478
Shanxi_(HZ)	SX7	0.731855	9.66137e-05	0.00601951	0.0449289	0.000444978	0.0074827	0.0168494	0.00353192
Shanxi_(HZ)	SX8	0.859224	0.000457105	0.000599321	0.0532424	0.000643014	0.00156548	0.00190135	0.01496
Shanxi_(HZ)	SX9	0.00566154	0.000919478	0.00251871	0.0792634	0.000953308	0.0427843	0.0658852	0.0168984
Shanxi_(HZ)	SX10	0.770866	0.000270894	0.00158778	0.0306304	0.00127025	0.00667643	0.00791173	0.00484744
Zhaotong_(ZT)	ZT1	0.915496	0.000346267	0.0022011	8.64932e-06	0.000554602	0.0166325	0.0183175	0.00491144
Zhaotong_(ZT)	ZT2	0.00323854	8.5988e-06	0.00243484	0.0024114	0.0011307	0.00162797	0.00949732	0.00651461
Zhaotong_(ZT)	ZT3	0.697449	0.00044214	0.00498319	7.95798e-06	0.00113838	0.0604885	0.0516314	0.0274758
Zhaotong_(ZT)	ZT4	0.713103	0.000647726	0.00631916	0.043366	0.000850587	0.013544	0.0174961	0.0221343
Zhaotong_(ZT)	ZT5	0.921887	0.000321828	0.00640041	9.06355e-06	0.000704478	0.0245357	0.0200699	0.0099904
Zhaotong_(ZT)	ZT6	0.653743	0.000274134	0.0052655	7.20289e-06	0.00100776	0.00777094	0.0113664	0.00223844
Zhaotong_(ZT)	ZT7	0.718551	0.000183022	0.00995067	8.07644e-06	0.00132696	0.0315959	0.0246525	0.0251276
Zhaotong_(ZT)	ZT8	1.13895	0.000253595	1.19811e-05	0.00983245	0.00196904	0.0355657	0.0446449	0.00576511
Zhaotong_(ZT)	ZT9	0.00611389	0.000125133	0.0024612	0.00589329	0.001275	0.025005	0.0282611	0.0113856
Zhaotong_(ZT)	ZT10	0.00559416	0.000494825	0.00376935	0.000802905	0.00169658	0.0535962	0.0203035	0.0168345
