# Supplementary material for: Do Symbiotic Microbes Drive Chemical Divergence Between Colonies in the Pratt’s Leaf-Nosed Bat, Hipposideros pratti?
Source: Biology (Basel). 2026 Jan 6;15(2):114. doi: 10.3390/biology15020114 (PMC12837207; doi:10.3390/biology15020114)
Supplement: Supplementary file 1 [file biology-15-00114-s001.zip › Supplementary Files/Table S4.xlsx]

## Sheet: Sheet1
Table S4. Sample compounds found in each colony
Colony	Compound	Category	Colony
Nanyang_(NY)	Glutaraldehyde	Aldehyde	NY
Nanyang_(NY)	1-Butanol	Alcohol	NY
Nanyang_(NY)	Acetoin	Ketone	NY
Nanyang_(NY)	2-Pentanone, 4-hydroxy-4-methyl-	Ketone	NY
Nanyang_(NY)	Cyclohexanol	Alcohol	NY
Nanyang_(NY)	3-Pentenoic acid, 4-methyl-	Carboxylic acid	NY
Nanyang_(NY)	2(3H)-Furanone, 5-ethyldihydro-	Ketone	NY
Nanyang_(NY)	Pentanoic acid	Carboxylic acid	NY
Nanyang_(NY)	4-Hydroxycinnamic acid (L-phenylalanine methyl ester) amide	Aromatic compound	NY
Shanxi_(HZ)	Heptane, 2,4-dimethyl-	Alkane	HZ
Shanxi_(HZ)	Ethyl Acetate	Ester	HZ
Shanxi_(HZ)	2,3-Butanedione	Ketone	HZ
Shanxi_(HZ)	(1R)-2,6,6-Trimethylbicyclo[3.1.1]hept-2-ene	Alkene	HZ
Shanxi_(HZ)	2-Pentanol, 2-methyl-	Alcohol	HZ
Shanxi_(HZ)	1-Butanol	Alcohol	HZ
Shanxi_(HZ)	Heptane, 2,4-dimethyl-	Alkane	HZ
Shanxi_(HZ)	2-Heptanone, 4,6-dimethyl-	Ketone	HZ
Shanxi_(HZ)	Heptane, 2,4-dimethyl-	Alkane	HZ
Shanxi_(HZ)	ETHYL (S)-(-)-LACTATE	Ester	HZ
Shanxi_(HZ)	2-Pentanone, 4-hydroxy-4-methyl-	Ketone	HZ
Shanxi_(HZ)	Cyclohexanol	Alcohol	HZ
Shanxi_(HZ)	Acetic acid	Carboxylic acid	HZ
Shanxi_(HZ)	2-Propyl-1-pentanol	Alcohol	HZ
Shanxi_(HZ)	Propanoic acid	Carboxylic acid	HZ
Shanxi_(HZ)	3-Pentenoic acid, 4-methyl-	Carboxylic acid	HZ
Shanxi_(HZ)	Acetophenone	Aromatic compound	HZ
Zhaotong_(ZT)	Heptane, 2,4-dimethyl-	Alkane	ZT
Zhaotong_(ZT)	Ethyl Acetate	Ester	ZT
Zhaotong_(ZT)	2,3-Butanedione	Ketone	ZT
Zhaotong_(ZT)	1-Butanol	Alcohol	ZT
Zhaotong_(ZT)	Heptane, 2,4-dimethyl-	Alkane	ZT
Zhaotong_(ZT)	Hexanoic acid, ethyl ester	Ester	ZT
Zhaotong_(ZT)	Heptane, 2,4-dimethyl-	Alkane	ZT
Zhaotong_(ZT)	2-Pentanone, 4-hydroxy-4-methyl-	Ketone	ZT
Zhaotong_(ZT)	Cyclohexanol	Alcohol	ZT
Zhaotong_(ZT)	Acetic acid	Carboxylic acid	ZT
Zhaotong_(ZT)	2-Propyl-1-pentanol	Alcohol	ZT
Zhaotong_(ZT)	Propanoic acid	Carboxylic acid	ZT
Zhaotong_(ZT)	3-Pentenoic acid, 4-methyl-	Carboxylic acid	ZT
Zhaotong_(ZT)	2H-Pyran-2-one, tetrahydro-6-methyl-	Ketone	ZT
Zhaotong_(ZT)	Butanoic acid, 3-methyl-	Carboxylic acid	ZT
Zhaotong_(ZT)	Benzenemethanol, dimethyl-	Alcohol	ZT
